# Supplementary material for: The role and targeting potential analysis of angiogenesis-related target THY1 in DSS-induced acute colitis in mice
Source: PLoS One. 2026 Jun 2;21(6):e0350385. doi: 10.1371/journal.pone.0350385 (PMC13229366; doi:10.1371/journal.pone.0350385)
Supplement: S4 Fig — (ZIP) [file pone.0350385.s004.zip]

Archive with 8 entries (8 files):
- Figure 1.xlsx
- Figure 2.xls
- Figure 3.xlsx
- Figure 4.xlsx
- Figure 5.xlsx
- Figure 6.xlsx
- Figure S1.xls
- Figure S2.xls
