# Supplementary material for: The role and targeting potential analysis of angiogenesis-related target THY1 in DSS-induced acute colitis in mice
Source: PLoS One. 2026 Jun 2;21(6):e0350385. doi: 10.1371/journal.pone.0350385 (PMC13229366; doi:10.1371/journal.pone.0350385)
Supplement: S4 Fig — (ZIP) [file pone.0350385.s004.zip › Figure 1.xlsx]

## Sheet: Figure 1A
	Well	Sample	Ct	△Ct		△△Ct	2-△△Ct	mean	SD		Well	Sample	Ct		BCA protein quantification		1mg/mLBSA standard solution
	CK	THY1	26.06	8.76	9.06333	-0.303333	1.23399	1.00474	0.106896		CK	β-actin	17.3				μg/ml	OD562	OD562-Blank
			26.09	9		-0.0633333	1.04488						17.09				0	0.1021	0.1021
			26.21	9.17		0.106667	0.928731						17.04				25	0.1333	0.1333
			26.19	9.14		0.0766667	0.948246						17.05				125	0.2162	0.2162
			26.06	8.93		-0.133333	1.09682						17.13				250	0.3241	0.3241
			26.11	9.15		0.0866667	0.941696						16.96				500	0.5255	0.5255
			26.18	9.07		0.00666667	0.99539						17.11				750	0.7227	0.7227
			26.28	9.24		0.176667	0.884745						17.04				1000	0.8986	0.8986
			26.11	9.11		0.0466667	0.968171						17								BCA protein quantification standard curve
	sh-NC		25.98	8.87		-0.193333	1.1434	1.01476	0.109678		sh-NC		17.11
			26.06	8.93		-0.133333	1.09682						17.13
			26.02	9.06		-0.00333333	1.00231						16.96
			26.16	9.3		0.236667	0.848704						16.86			SDS-PAGE					30ug
			25.94	9.01		-0.0533333	1.03766						16.93				Sample name	OD562	OD562-Blank	Protein concentration (μg/ml)	Loading amount (μl)
			26.13	9.13		0.0666667	0.954842						17				Control	0.5396	0.5396	3288.75	9.12201
			26.16	9.29		0.226667	0.854607						16.87				sh-NC	0.5329	0.5329	3246.88	9.23965
			25.97	8.97		-0.0933333	1.06683						17				sh-Y34372	0.5218	0.5218	3177.5	9.44138
			25.83	8.89		-0.173333	1.12766						16.94				sh-Y34373	0.5158	0.5158	3140	9.55414
	Y34372		27.75	11.23		2.16667	0.222725	0.191361	0.022992		Y34372		16.52				sh-Y34374	0.5621	0.5621	3429.38	8.74795
			28.09	11.85		2.78667	0.14492						16.24				OE-NC	0.5743	0.5743	3505.62	8.55768
			28.03	11.55		2.48667	0.178418						16.48				OE-THY1	0.5638	0.5638	3440	8.72093
			27.76	11.33		2.26667	0.207809						16.43
			27.93	11.53		2.46667	0.180909						16.4
			27.87	11.48		2.41667	0.187288						16.39
			27.75	11.33		2.26667	0.207809						16.42
			27.76	11.34		2.27667	0.206374						16.42
			27.94	11.49		2.42667	0.185995						16.45
	Y34373		26.28	9.71		0.646667	0.638754	0.671565	0.0483268		Y34373		16.57
			26.19	9.67		0.606667	0.656712						16.52
			26.15	9.56		0.496667	0.708742						16.59
			26.05	9.51		0.446667	0.733736						16.54
			26.16	9.64		0.576667	0.670511						16.52
			26.15	9.54		0.476667	0.718636						16.61			β-actin gray level
			26.34	9.82		0.756667	0.591862						16.52			Black is 255, White is 0
			26.18	9.57		0.506667	0.703847						16.61				β-actin		Area	Mean	IntDen	RawIntDen			Area	Mean	IntDen	RawIntDen			Area	Mean	IntDen	RawIntDen
			26.18	9.75		0.686667	0.621288						16.43					1	638	225.45	143837	143837		1	758	219.88	166669	166669		1	636	218.02	138661	138661
	Y34374		26.97	10.3		1.23667	0.424352	0.488495	0.0526787		Y34374		16.67					2	654	224.19	146620	146620		2	722	220.7	159345	159345		2	562	222.16	124855	124855
			26.99	10.15		1.08667	0.470848						16.84					3	623	225.26	140337	140337		3	727	222.39	161678	161678		3	600	220.26	132157	132157
			26.85	10.04		0.976667	0.508152						16.81					4	538	223.37	120173	120173		4	719	224.38	161329	161329		4	566	222.53	125952	125952
			26.65	9.88		0.816667	0.567752						16.77					5	572	222.5	127270	127270		5	692	219.45	151859	151859		5	564	219.67	123896	123896
			26.99	10.13		1.06667	0.477421						16.86					6	570	222.02	126551	126551		6	688	219.42	150961	150961		6	545	213.2	116196	116196
			26.82	10.14		1.07667	0.474123						16.68					7	532	222.75	118503	118503		7	668	220.1	147027	147027		7	537	210.13	112839	112839
			27.14	10.35		1.28667	0.409897						16.79
			26.86	10.03		0.966667	0.511687						16.83
			26.79	9.92		0.856667	0.552227						16.87
	Well	Sample	Ct	△Ct		△△Ct	2-△△Ct	mean	SD		Well	Sample	Ct
	CK	THY1	28.13	11.44	11.6367	2.37667	0.192554	0.168962	0.018821		CK	β-actin	16.69
			28.32	11.45		2.38667	0.191224						16.87
			28.3	11.6		2.53667	0.17234						16.7
			28.27	11.61		2.54667	0.17115						16.66
			28.41	11.81		2.74667	0.148995						16.6
			28.1	11.5		2.43667	0.18471						16.6
			28.48	11.82		2.75667	0.147966						16.66
			28.48	11.87		2.80667	0.142925						16.61			THY1 gray level
			28.28	11.63		2.56667	0.168794						16.65			Black is 255, White is 0
	OE-NC		27.94	11.36		2.29667	0.203533	0.174051	0.0227484		OE-NC		16.58				THY1		Area	Mean	IntDen	RawIntDen			Area	Mean	IntDen	RawIntDen			Area	Mean	IntDen	RawIntDen		AV	SD
			28.3	11.65		2.58667	0.16647						16.65					1	386	172.74	66678	66678	0.463566	1	561	156.84	87987	87987	0.527915	1	418	144.85	60547	60547	0.436655	0.476045	0.0468922
			28.04	11.45		2.38667	0.191224						16.59					2	380	185.54	70505	70505	0.480869	2	409	167.86	68655	68655	0.430858	2	430	148.7	63941	63941	0.512122	0.474616	0.0409915
			28.37	11.9		2.83667	0.139984						16.47					3	221	83.58	18471	18471	0.131619	3	259	77.26	20010	20010	0.123765	3	293	50.91	14917	14917	0.112873	0.122752	0.00941369
			27.97	11.33		2.26667	0.207809						16.64					4	354	96.72	34239	34239	0.284914	4	292	136.84	39957	39957	0.247674	4	351	95.58	33549	33549	0.266363	0.266317	0.0186202
			28.22	11.65		2.58667	0.16647						16.57					5	339	76.99	26100	26100	0.205076	5	324	103.52	33540	33540	0.220863	5	385	63.58	24478	24478	0.197569	0.207836	0.0118897
			28.2	11.75		2.68667	0.155322						16.45					6	338	175.62	59360	59360	0.46906	6	418	179.88	75190	75190	0.498076	6	366	142.34	52096	52096	0.448346	0.471827	0.0249801
			28.23	11.57		2.50667	0.175962						16.66					7	777	219.09	170233	170233	1.43653	7	1020	223.34	227807	227807	1.54942	7	806	214.58	172951	172951	1.53272	1.50623	0.0609334
			28.29	11.71		2.64667	0.159689						16.58
	OE-THY1		26.64	9.78		0.716667	0.608502	0.577236	0.0642486		OE-THY1		16.86
			26.7	9.97		0.906667	0.533416						16.73				Normalization		THY1			AV	SD
			26.84	10.14		1.07667	0.474123						16.7					1	0.973786	1.10896	0.917255	1	0.0985036
			26.49	9.71		0.646667	0.638754						16.78					2	1.01013	0.905077	1.07578	0.996998	0.0861084
			26.64	9.71		0.646667	0.638754						16.93					3	0.276484	0.259985	0.237106	0.257858	0.0197748
			26.75	9.89		0.826667	0.56383						16.86					4	0.598502	0.520274	0.559534	0.559437	0.0391143
			26.81	10.09		1.02667	0.490843						16.72					5	0.430791	0.463953	0.415021	0.436588	0.0249759
			26.52	9.74		0.676667	0.625609						16.78					6	0.985326	1.04628	0.941814	0.991139	0.0524742
			26.6	9.75		0.686667	0.621288						16.85					7	3.01763	3.25478	3.2197	3.16404	0.127999

## Sheet: Figure 1B
	Well	Sample	Ct	△Ct		△△Ct	2-△△Ct	mean	SD		Well	Sample	Ct
	sham	THY1	26.13	11.04	11.1756	-0.135556	1.09852	1.00231	0.0724439		sham	β-actin	15.09
			26.27	11.28		0.104444	0.930163						14.99
			26.09	11.04		-0.135556	1.09852						15.05
			26.15	11.12		-0.0555556	1.03926						15.03
			26.23	11.16		-0.0155556	1.01084						15.07
			26.24	11.28		0.104444	0.930163						14.96
			26.1	11.11		-0.0655556	1.04649						14.99
			26.28	11.26		0.0844444	0.943148						15.02
			26.2	11.29		0.114444	0.923738						14.91
	IBD		24.86	9.82		-1.35556	2.55896	2.47564	0.207431		IBD		15.04
			24.95	9.77		-1.40556	2.6492						15.18
			25.15	9.94		-1.23556	2.35472						15.21
			25.15	10.01		-1.16556	2.2432						15.14
			24.75	9.71		-1.46556	2.7617						15.04
			24.8	9.72		-1.45556	2.74262						15.08
			25.05	9.91		-1.26556	2.4042						15.14
			25.05	9.95		-1.22556	2.33845						15.1
			25.13	10.02		-1.15556	2.2277						15.11
	IBD+KD-THY1		26.38	11.24		0.0644444	0.956314	0.987168	0.0732846		IBD+KD-THY1		15.14
			26.21	11.17		-0.00555556	1.00386						15.04
			26.45	11.37		0.194444	0.873909						15.08
			26.26	11.29		0.114444	0.923738						14.97
			26.11	11.08		-0.0955556	1.06848						15.03
			26.23	11.08		-0.0955556	1.06848						15.15
			26.22	11.1		-0.0755556	1.05377						15.12
			26.38	11.31		0.134444	0.911021						15.07
			26.16	11.14		-0.0355556	1.02495						15.02
	IBD+KD-NC		24.9	10.02		-1.15556	2.2277	2.71412	0.278379		IBD+KD-NC		14.88
			24.86	9.74		-1.43556	2.70486						15.12
			24.77	9.79		-1.38556	2.61273						14.98
			24.69	9.64		-1.53556	2.899						15.05
			25.03	9.96		-1.21556	2.3223						15.07
			24.78	9.57		-1.60556	3.04313						15.21
			24.64	9.65		-1.52556	2.87898						14.99
			24.82	9.67		-1.50556	2.83934						15.15
			24.73	9.64		-1.53556	2.899						15.09
	IBD+OE-THY1		23.42	8.53		-2.64556	6.25737	6.14851	0.514702		IBD+OE-THY1		14.89
			23.52	8.49		-2.68556	6.43328						15.03
			23.39	8.41		-2.76556	6.8001						14.98
			23.56	8.61		-2.56556	5.91983						14.95
			23.62	8.59		-2.58556	6.00247						15.03
			23.52	8.42		-2.75556	6.75313						15.1
			23.88	8.82		-2.35556	5.11791						15.06
			23.61	8.54		-2.63556	6.21414						15.07
			23.67	8.63		-2.54556	5.83833						15.04
	IBD+OE-NC		24.81	9.87		-1.30556	2.47179	2.55734	0.21725		IBD+OE-NC		14.94
			24.95	9.95		-1.22556	2.33845						15
			24.9	9.86		-1.31556	2.48898						15.04
			24.98	9.93		-1.24556	2.3711						15.05
			24.78	9.67		-1.50556	2.83934						15.11
			25.03	10		-1.17556	2.2588						15.03
			24.77	9.73		-1.44556	2.72368						15.04
			24.76	9.69		-1.48556	2.80025						15.07
			24.94	9.73		-1.44556	2.72368						15.21
BCA protein quantification		1mg/mLBSA standard solution
	μg/ml	OD562	OD562-Blank
	0	0.1113	0.1113
	25	0.1348	0.1348
	125	0.2277	0.2277
	250	0.3407	0.3407
	500	0.5782	0.5782
	750	0.7876	0.7876
	1000	0.9457	0.9457
				BCA protein quantification standard curve
SDS-PAGE
	Sample name	OD562	OD562-Blank	Protein concentration (μg/ml)	Loading amount (μl)
	sham	0.4804	0.3691	3971.11	7.55456
	IBD	0.4457	0.3344	3585.56	8.3669
	IBD+sh-THY1	0.4199	0.3086	3298.89	9.09397
	IBD+sh-NC	0.4275	0.3162	3383.33	8.867
	IBD+OE-THY1	0.4379	0.3266	3498.89	8.57415
	IBD+OE-NC	0.4345	0.3232	3461.11	8.66774
β-actin gray level
Black is 255, White is 0
	β-actin		Area	Mean	IntDen	RawIntDen			Area	Mean	IntDen	RawIntDen			Area	Mean	IntDen	RawIntDen
		1	752	146	109776	109776		1	769	144	110745	110745		1	744	146	108845	108845
		2	730	145	105933	105933		2	708	148	104946	104946		2	786	140	110187	110187
		3	696	159	110402	110402		3	730	154	112559	112559		3	836	142	118413	118413
		4	709	157	111499	111499		4	768	150	115083	115083		4	750	152	113999	113999
		5	744	159	117974	117974		5	744	159	117974	117974		5	786	153	120104	120104
		6	624	159	99450	99450		6	712	148	105671	105671		6	768	142	109242	109242
THY1 gray level
Black is 255, White is 0
	THY1		Area	Mean	IntDen	RawIntDen			Area	Mean	IntDen	RawIntDen			Area	Mean	IntDen	RawIntDen		AV	SD
		1	380	78	29640	29640	0.270004	1	374	80	29920	29920	0.27017	1	364	80	29120	29120	0.267536	0.269237	0.00147509
		2	744	110	81840	81840	0.772564	2	796	105	83580	83580	0.79641	2	756	110	83160	83160	0.754717	0.774563	0.0209181
		3	342	95	32490	32490	0.294288	3	342	95	32490	32490	0.288649	3	410	90	36900	36900	0.311621	0.298186	0.011972
		4	708	121	85668	85668	0.76833	4	710	119	84490	84490	0.734166	4	852	107	91164	91164	0.799691	0.767396	0.0327727
		5	1044	140	146160	146160	1.23892	5	1028	131	134668	134668	1.14151	5	1074	127	136398	136398	1.13567	1.17203	0.0579998
		6	537	137	73569	73569	0.739759	6	582	130	75660	75660	0.715996	6	647	119	76993	76993	0.704793	0.720183	0.0178548
	Normalization		THY1			AV	SD
		1	1.00285	1.00347	0.993684	1	0.00547877
		2	2.86946	2.95802	2.80317	2.87688	0.077694
		3	1.09304	1.0721	1.15742	1.10752	0.0444665
		4	2.85373	2.72684	2.97021	2.85026	0.121724
		5	4.60159	4.23978	4.21809	4.35315	0.215423
		6	2.74761	2.65935	2.61774	2.6749	0.0663164

## Sheet: figure1C
	Group	D1	AV	SD	D2	AV	SD	D3	AV	SD	D4	AV	SD	D5	AV	SD	D6	AV	SD	D7	AV	SD	D8	AV	SD	D9	AV	SD	D10	AV	SD
	sham	20.5	20.75	0.520577	20.6	20.7333	0.618601	20.6	20.8	0.687023	20.6	21.1	0.525357	21.1	21.2667	0.650128	21.2	21.2833	0.767898	21	21.45	0.585662	21.5	21.8333	0.60553	22.1	22.0833	0.591326	22.2	22.2167	0.705455
		20.7			20.8			20.9			21.1			21.4			21.4			21.4			21.5			21.6			21.6
		20.9			20.1			20.1			21.1			20.4			20.1			21.2			21.2			21.4			21.4
		20.2			20.4			20.5			20.8			21.1			21.1			21.1			21.8			22.1			22.3
		20.5			20.6			20.6			20.9			21.2			21.4			21.4			22.1			22.2			22.4
		21.7			21.9			22.1			22.1			22.4			22.5			22.6			22.9			23.1			23.4
	IBD	20.4	20.9167	0.511534	20.5	20.9333	0.492612	20.5	21.0333	0.557375	20.9	20.8667	0.546504	20.8	20.5833	0.449073	19.8	20.1167	0.54191	19.7	19.8833	0.604704	19.6	19.3667	0.388158	19.5	19.25	0.432435	19.5	18.85	0.520577
		20.7			20.7			20.8			21.8			21.2			20.7			20.6			19.9			19.8			19.4
		20.8			20.8			20.8			20.9			20.8			19.6			19.1			18.9			18.9			18.8
		20.9			20.9			22.1			20.7			20.4			20.9			20.6			19.1			18.9			18.8
		20.8			20.8			20.9			20.8			20.4			19.8			19.5			19.1			18.8			18.4
		21.9			21.9			21.1			20.1			19.9			19.9			19.8			19.6			19.6			18.2
	OE-THY1+IBD	20.4	20.7	0.209762	20.4	20.8667	0.539135	20.5	20.85	0.250998	20.5	20.75	0.250998	20.4	20.5167	0.33116	19.4	19.3167	0.30605	19.1	19.0667	0.242212	18.9	18.8667	0.225093	18.9	18.6833	0.183485	18.6	18.45	0.104881
		20.9			20.9			21.1			21.1			21.1			19.7			19.2			18.9			18.8			18.5
		20.8			20.8			20.9			20.6			20.4			19.1			18.9			18.8			18.6			18.4
		20.5			20.5			20.6			20.5			20.1			19.2			19.1			18.9			18.6			18.5
		20.7			20.7			20.9			20.9			20.5			19.6			19.4			19.2			18.8			18.4
		20.9			21.9			21.1			20.9			20.6			18.9			18.7			18.5			18.4			18.3
	sh-THY1+IBD	20.1	20.6	0.4	20.1	20.6167	0.426224	20.3	20.6333	0.504645	20.3	20.7333	0.557375	20.4	20.85	0.599166	20.4	20.9833	0.738693	21.4	21.3167	0.381663	21.3	21.2	0.45607	20.1	20.8667	0.640833	20.1	20.8167	0.530723
		20.9			20.8			20.1			20.1			20.3			20.3			21.3			21.2			20.5			20.5
		20.2			20.2			20.4			20.5			20.5			20.5			21.5			20.3			21.7			21.7
		20.5			20.5			20.6			20.7			20.7			20.9			20.9			21.5			20.6			20.9
		21.1			21.2			21.5			21.5			21.7			21.9			20.9			21.5			21.6			20.8
		20.8			20.9			20.9			21.3			21.5			21.9			21.9			21.4			20.7			20.9
	IBD+OE-NC	20.5	20.7333	0.258199	20.5	20.7333	0.258199	20.6	20.6833	0.376386	20.5	20.5167	0.376386	20.4	20.5167	0.397073	19.1	19.6667	0.70899	19.1	19.55	0.41833	18.7	19.1667	0.520256	19.6	18.95	0.571839	19.1	18.55	0.441588
		20.7			20.7			20.8			20.4			20.1			19.3			19.1			19.8			18.4			18.1
		20.4			20.4			20.5			20.2			20.1			19.5			19.4			18.7			19.4			18.4
		20.9			20.9			20.1			20.1			20.8			20.9			19.7			19.6			18.5			18.4
		20.8			20.8			20.9			20.8			20.6			19.1			20.1			18.7			18.4			18.2
		21.1			21.1			21.2			21.1			21.1			20.1			19.9			19.5			19.4			19.1
	IBD+sh-NC	20.9	20.9167	0.574166	20.9	20.9167	0.574166	21.1	20.6167	0.503653	21.1	20.75	0.689202	20.9	20.1667	0.703325	19.9	19.6	0.565685	19.1	19.5333	0.476095	19.7	19.1333	0.492612	18.5	18.8167	0.661564	18.2	18.75	0.647302
		20.9			20.9			20.1			20.1			19.1			20.1			19.9			18.6			19.5			19.4
		21.9			20.9			21.2			21.1			20.9			19.5			18.8			19.4			18.2			18.9
		20.8			20.8			20.9			21.8			20.4			19.1			19.9			19.1			19.8			19.6
		20.1			20.1			20.2			20.2			19.9			20.2			19.9			18.5			18.4			18.3
		20.9			21.9			20.2			20.2			19.8			18.8			19.6			19.5			18.5			18.1

## Sheet: Figure1D
	Group	Length（cm)	AV	SD
	sham	9.5	9.13333	0.393277
		8.7
		9.5
		8.6
		9.3
		9.2
	IBD	5.5	6.56667	0.711805
		6.7
		7.3
		6.9
		5.9
		7.1
	OE-THY1+IBD	4.5	4.76667	0.37238
		5.3
		4.7
		4.3
		5.1
		4.7
	sh-THY1+IBD	7.2	8.23333	0.828654
		7.5
		8.9
		8.9
		9.1
		7.8
	IBD+OE-NC	6.1	6.53333	0.926643
		5
		7.6
		6.5
		6.7
		7.3
	IBD+sh-NC	6.4	6.56667	0.531664
		5.6
		6.6
		6.8
		7.1
		6.9

## Sheet: Figure1E
		Control										IBD													IBD-sh-THY1													IBD-sh-NC
