# Supplementary material for: The role and targeting potential analysis of angiogenesis-related target THY1 in DSS-induced acute colitis in mice
Source: PLoS One. 2026 Jun 2;21(6):e0350385. doi: 10.1371/journal.pone.0350385 (PMC13229366; doi:10.1371/journal.pone.0350385)
Supplement: S4 Fig — (ZIP) [file pone.0350385.s004.zip › Figure 2.xls]

## Sheet: Figure2A
IL-1β	Standard curve
	Concentration (ng/L)	OD450	|OD|								MMF MODEL: y=(a*b+c*x^d)/(b+x^d)
	80	1.8103	1.7608								Coefficient Data:
	40	1.1678	1.1183								a =	-0.00193076
	20	0.6134	0.5639								b =	205.346
	10	0.3403	0.2908								c =	2.88848
	5	0.1408	0.0913								d =	1.31735
	0	0.0495	0
	Colon	Group	OD450			|OD|			Dilution factor	Concentration (ng/L)			AV	SD
		sham	0.25	0.2708	0.2956	0.2005	0.2213	0.2461	10	79.9507	86.622	94.5013	87.0247	7.28361
		IBD	0.6401	0.674	0.704	0.5906	0.6245	0.6545	10	203.51	214.697	224.722	214.31	10.6115
		IBD+sh-THY1	0.4186	0.4157	0.368	0.3691	0.3662	0.3185	10	133.021	132.116	117.228	127.455	8.86876
		IBD+sh-NC	0.7081	0.6987	0.6465	0.6586	0.6492	0.597	10	226.102	222.942	205.611	218.218	11.032
		IBD+OE-THY1	1.2714	1.3759	1.3487	1.2219	1.3264	1.2992	10	450.406	503.459	489.162	481.009	27.4503
		IBD+OE-NC	0.6733	0.6964	0.7394	0.6238	0.6469	0.6899	10	214.465	222.171	236.716	224.451	11.2994
TNF-α	Standard curve
	Concentration (ng/L)	OD450	|OD|									MMF MODEL: y=(a*b+c*x^d)/(b+x^d)
	800	1.6134	1.5529									Coefficient Data:
	400	1.1058	1.0453									a =	-0.000704801
	200	0.6488	0.5883									b =	2085.81
	100	0.3603	0.2998									c =	2.43403
	50	0.1886	0.1281									d =	1.2282
	0	0.0605	0
	Colon	Group	OD450			|OD|			Dilution factor	Concentration (ng/L)			AV	SD
		sham	0.2832	0.3119	0.3169	0.2227	0.2514	0.2564	5	389.89	434.809	442.643	422.447	28.4659
		IBD	0.7447	0.7507	0.6548	0.6842	0.6902	0.5943	5	1174.5	1186.18	1005.5	1122.06	101.114
		IBD+sh-THY1	0.423	0.4206	0.3762	0.3625	0.3601	0.3157	5	610.773	606.912	536.046	584.577	42.0732
		IBD+sh-NC	0.8175	0.7591	0.749	0.757	0.6986	0.6885	5	1320.07	1202.63	1182.87	1235.19	74.1716
		IBD+OE-THY1	1.1751	1.217	1.1308	1.1146	1.1565	1.0703	5	2198.36	2325.69	2070.57	2198.21	127.558
		IBD+OE-NC	0.7476	0.7281	0.7921	0.6871	0.6676	0.7316	5	1180.14	1142.45	1268.31	1196.97	64.5941
TGF-β	Standard curve
	Concentration (ng/L)	OD450	|OD|								MMF MODEL: y=(a*b+c*x^d)/(b+x^d)
	240	1.7363	1.6518								Coefficient Data:
	120	1.1702	1.0857								a =	-0.00149496
	60	0.7531	0.6686								b =	229.032
	30	0.4568	0.3723								c =	3.50161
	15	0.2734	0.1889								d =	0.970539
	0	0.0845	0
	Colon	Group	OD450			|OD|			Dilution factor	Concentration (ng/L)			AV	SD
		sham	0.5193	0.5666	0.5412	0.4348	0.4821	0.4567	5	181.086	204.597	191.871	192.518	11.7688
		IBD	0.2752	0.256	0.2719	0.1907	0.1715	0.1874	5	71.9068	64.1337	70.5626	68.8677	4.15446
		IBD+sh-THY1	0.475	0.5271	0.4723	0.3905	0.4426	0.3878	5	159.793	184.908	158.517	167.739	14.882
		IBD+sh-NC	0.2798	0.2471	0.2664	0.1953	0.1626	0.1819	5	73.7863	60.57	68.3298	67.562	6.64152
		IBD+OE-THY1	0.1499	0.1544	0.1579	0.0654	0.0699	0.0734	5	23.3285	24.9807	26.2711	24.8601	1.475
		IBD+OE-NC	0.2789	0.2888	0.2944	0.1944	0.2043	0.2099	5	73.4181	77.4829	79.7959	76.899	3.22875
ROS	Standard curve
	Concentration (IU/mL)	OD450	|OD|								MMF MODEL: y=(a*b+c*x^d)/(b+x^d)
	480	1.8578	1.8118								Coefficient Data:
	240	1.266	1.22								a =	0.002361
	120	0.6792	0.6332								b =	1745.35
	60	0.3733	0.3273								c =	2.745
	30	0.1812	0.1352								d =	1.31724
	0	0.046	0
	Colon	Group	OD450			|OD|			Dilution factor	Concentration (IU/mL)			AV	SD
		sham	0.3373	0.3674	0.3364	0.2913	0.3214	0.2904	5	284.98	310.139	284.227	293.115	14.7478
		IBD	0.6896	0.6642	0.6266	0.6436	0.6182	0.5806	5	587.149	564.237	530.778	560.721	28.3493
		IBD+sh-THY1	0.4955	0.5196	0.467	0.4495	0.4736	0.421	5	417.592	438.067	393.523	416.394	22.296
		IBD+sh-NC	0.6711	0.7069	0.7864	0.6251	0.6609	0.7404	5	570.435	602.908	677.097	616.813	54.6734
		IBD+OE-THY1	0.9112	0.9026	0.7951	0.8652	0.8566	0.7491	5	800.485	791.672	685.407	759.188	64.0481
		IBD+OE-NC	0.681	0.7888	0.6982	0.635	0.7428	0.6522	5	579.362	679.385	594.967	617.905	53.8124
MDA	Standard curve
	Concentration (nmol/L)	OD450	|OD|								MMF MODEL: y=(a*b+c*x^d)/(b+x^d)
	8	1.5702	1.5027								Coefficient Data:
	4	0.9428	0.8753								a =	-0.00291639
	2	0.5257	0.4582								b =	14.153
	1	0.2787	0.2112								c =	3.20626
	0.5	0.1469	0.0794								d =	1.21419
	0	0.0675	0
	Colon	Group	OD450			|OD|			Dilution factor	Concentration (nmol/L)			AV	SD
		sham	0.1919	0.2154	0.1863	0.1244	0.1479	0.1188	10	6.42741	7.43638	6.1844	6.68273	0.663891
		IBD	0.4991	0.4877	0.424	0.4316	0.4202	0.3565	10	19.2607	18.78	16.1157	18.0521	1.69416
		IBD+sh-THY1	0.2846	0.3031	0.2755	0.2171	0.2356	0.208	10	10.3424	11.1102	9.96384	10.4722	0.584077
		IBD+sh-NC	0.4943	0.4956	0.435	0.4268	0.4281	0.3675	10	19.0582	19.113	16.5735	18.2482	1.45059
		IBD+OE-THY1	0.7898	0.7905	0.8738	0.7223	0.723	0.8063	10	32.1719	32.205	36.2229	33.5333	2.32933
		IBD+OE-NC	0.4651	0.4801	0.5131	0.3976	0.4126	0.4456	10	17.8309	18.4603	19.8529	18.7147	1.03475
GSH	Standard curve
	Concentration (ng/L)	OD450	|OD|								MMF MODEL: y=(a*b+c*x^d)/(b+x^d)
	120	1.8031	1.7569								Coefficient Data:
	60	1.2193	1.1731								a =	-0.00565045
	30	0.7498	0.7036								b =	166.788
	15	0.4121	0.3659								c =	2.79753
	7.5	0.1787	0.1325								d =	1.17729
	0	0.0462	0
	Colon	Group	OD450			|OD|			Dilution factor	Concentration (ng/L)			AV	SD
		sham	1.4942	1.4482	1.543	1.448	1.402	1.4968	5	411.07	388.767	436.198	412.012	23.7294
		IBD	0.859	0.8498	0.7933	0.8128	0.8036	0.7471	5	181.854	179.41	164.756	175.34	9.2473
		IBD+sh-THY1	1.3103	1.297	1.2205	1.2641	1.2508	1.1743	5	328.771	323.462	294.335	315.523	18.5402
		IBD+sh-NC	0.8031	0.8988	0.8143	0.7569	0.8526	0.7681	5	167.255	192.625	170.133	176.671	13.8911
		IBD+OE-THY1	0.3127	0.2994	0.2831	0.2665	0.2532	0.2369	5	58.0572	55.391	52.1303	55.1928	2.96839
		IBD+OE-NC	0.8066	0.7447	0.815	0.7604	0.6985	0.7688	5	168.152	152.609	170.314	163.692	9.65882
HIF-1α	Standard curve
	Concentration (ng/L)	OD450	|OD|								MMF MODEL: y=(a*b+c*x^d)/(b+x^d)
	80	1.5926	1.5174								Coefficient Data:
	40	1.0927	1.0175								a =	0.0016526
	20	0.6483	0.5731								b =	100.198
	10	0.3862	0.311								c =	2.70929
	5	0.2349	0.1597								d =	1.10696
	0	0.0752	0
	Colon	Group	OD450			|OD|			Dilution factor	Concentration (ng/L)			AV	SD
		sham	0.6134	0.6289	0.665	0.5382	0.5537	0.5898	10	181.601	187.544	201.642	190.262	10.2932
		IBD	0.964	0.941	0.8622	0.8888	0.8658	0.787	10	335.355	323.797	285.981	315.044	25.8242
		IBD+sh-THY1	0.7719	0.757	0.6837	0.6967	0.6818	0.6085	10	245.7	239.337	209.092	231.376	19.5593
		IBD+sh-NC	0.9801	0.9639	0.8725	0.9049	0.8887	0.7973	10	343.594	335.304	290.775	323.224	28.4058
		IBD+OE-THY1	1.4433	1.4107	1.5244	1.3681	1.3355	1.4492	10	652.908	625.109	727.685	668.567	53.0507
		IBD+OE-NC	0.972	0.986	0.8942	0.8968	0.9108	0.819	10	339.433	346.645	301.018	329.032	24.5274
VEGF	Standard curve
	Concentration (ng/L)	OD450	|OD|
	800	1.9098	1.8651								MMF MODEL: y=(a*b+c*x^d)/(b+x^d)
	400	1.2598	1.2151								Coefficient Data:
	200	0.7679	0.7232								a =	-0.00287188
	100	0.4223	0.3776								b =	1231.85
	50	0.214	0.1693								c =	3.44204
	0	0.0447	0								d =	1.08941
	Colon	Group	OD450			|OD|			Dilution factor	Concentration (ng/L)			AV	SD
		sham	0.1264	0.1363	0.1272	0.0817	0.0916	0.0825	5	116.943	129.802	117.983	121.576	7.14266
		IBD	0.2805	0.3091	0.312	0.2358	0.2644	0.2673	5	316.435	353.976	357.8	342.737	22.8586
		IBD+sh-THY1	0.229	0.2174	0.209	0.1843	0.1727	0.1643	5	249.479	234.483	223.638	235.867	12.9762
		IBD+sh-NC	0.2858	0.2962	0.2676	0.2411	0.2515	0.2229	5	323.37	337.006	299.594	319.99	18.9341
		IBD+OE-THY1	0.492	0.5174	0.4656	0.4473	0.4727	0.4209	5	603.184	639.332	566.055	602.857	36.6399
		IBD+OE-NC	0.2941	0.2943	0.2621	0.2494	0.2496	0.2174	5	334.25	334.512	292.429	320.397	24.2215

## Sheet: Figure2B
IL-1β	Standard curve
	Concentration (pg/mL)	OD450	|OD|								MMF MODEL: y=(a*b+c*x^d)/(b+x^d)
	80	1.6062	1.5527								Coefficient Data:
	40	1.1176	1.0641								a =	-0.00178818
	20	0.6449	0.5914								b =	147.89
	10	0.3446	0.2911								c =	2.22173
	5	0.1617	0.1082								d =	1.33241
	0	0.0535	0
	NCM460	Group	OD450			|OD|			Dilution factor	Concentration (pg/mL)			AV	SD
		Blank	0.3304	0.3215	0.3155	0.2769	0.268	0.262	10	98.9287	96.2177	94.3897	96.512	2.28375
		Control	0.8205	0.8545	0.8449	0.767	0.801	0.7914	10	263.456	277.027	273.153	271.212	6.99059
		sh-THY1	0.4591	0.4758	0.4534	0.4056	0.4223	0.3999	10	138.482	143.714	136.703	139.633	3.64435
		sh-NC	0.8766	0.8661	0.8415	0.8231	0.8126	0.788	10	286.078	281.754	271.789	279.874	7.32766
		OE-THY1	1.2976	1.2701	1.3064	1.2441	1.2166	1.2529	10	510.056	491.248	516.249	505.851	13.0202
		OE-NC	0.8415	0.8609	0.8467	0.788	0.8074	0.7932	10	271.789	279.629	273.877	275.098	4.06018
TNF-α	Standard curve
	Concentration (pg/mL)	OD450	|OD|								MMF MODEL: y=(a*b+c*x^d)/(b+x^d)
	400	1.6247	1.5664								Coefficient Data:
	200	1.1363	1.078								a =	-0.000155844
	100	0.6971	0.6388								b =	761.389
	50	0.3681	0.3098								c =	2.35059
	25	0.2092	0.1509								d =	1.22256
	0	0.0583	0
	NCM460	Group	OD450			|OD|			Dilution factor	Concentration (pg/mL)			AV	SD
		Blank	0.1352	0.1489	0.1385	0.0769	0.0906	0.0802	5	71.3941	82.0239	73.9732	75.7971	5.54464
		Control	0.3559	0.3817	0.366	0.2976	0.3234	0.3077	5	234.487	253.589	241.947	243.341	9.62699
		sh-THY1	0.2134	0.2032	0.2103	0.1551	0.1449	0.152	5	130.302	122.791	128.022	127.038	3.85126
		sh-NC	0.3692	0.3899	0.3586	0.3109	0.3316	0.3003	5	244.315	259.693	236.479	246.829	11.8095
		OE-THY1	0.5507	0.5262	0.5489	0.4924	0.4679	0.4906	5	384.003	364.382	382.552	376.979	10.9331
		OE-NC	0.3267	0.3308	0.3692	0.2684	0.2725	0.3109	5	213.028	216.032	244.315	224.458	17.262
TGF-β	Standard curve
	Concentration (pg/mL)	OD450	|OD|								MMF MODEL: y=(a*b+c*x^d)/(b+x^d)
	400	1.3746	1.3317								Coefficient Data:
	200	0.9425	0.8996								a =	-0.00261807
	100	0.5801	0.5372								b =	815.77
	50	0.3025	0.2596								c =	2.01787
	25	0.1516	0.1087								d =	1.22885
	0	0.0429	0
	NCM460	Group	OD450			|OD|			Dilution factor	Concentration (pg/mL)			AV	SD
		Blank	0.2644	0.2474	0.2297	0.2215	0.2045	0.1868	1	43.0286	40.0451	36.9441	40.0059	3.04242
		Control	0.1261	0.1137	0.1067	0.0832	0.0708	0.0638	1	18.5476	16.2508	14.9346	16.5777	1.82851
		sh-THY1	0.1852	0.1992	0.1921	0.1423	0.1563	0.1492	1	29.1352	31.5979	30.3501	30.3611	1.23138
		sh-NC	0.1138	0.1037	0.1058	0.0709	0.0608	0.0629	1	16.2695	14.3654	14.7642	15.133	1.00421
		OE-THY1	0.0625	0.0622	0.0632	0.0196	0.0193	0.0203	1	6.01559	5.94868	6.17114	6.04514	0.114131
		OE-NC	0.1237	0.1078	0.1167	0.0808	0.0649	0.0738	1	18.1061	15.1425	16.8102	16.6863	1.48565
ROS	Standard curve
	Concentration (ng/mL)	OD450	|OD|								MMF MODEL: y=(a*b+c*x^d)/(b+x^d)
	8	1.7443	1.6542								Coefficient Data:
	4	1.2323	1.1422								a =	-0.000464124
	2	0.8026	0.7125								b =	6.89842
	1	0.5238	0.4337								c =	3.34219
	0.5	0.3206	0.2305								d =	0.91921
	0	0.0901	0
	NCM460	Group	OD450			|OD|			Dilution factor	Concentration (ng/mL)			AV	SD
		Blank	0.5729	0.5922	0.6098	0.4828	0.5021	0.5197	5	5.90866	6.21142	6.49218	6.20408	0.291827
		Control	1.1221	1.1051	1.1163	1.032	1.015	1.0262	5	17.0186	16.5811	16.8685	16.8227	0.222266
		sh-THY1	0.7716	0.8034	0.7831	0.6815	0.7133	0.693	5	9.29481	9.89588	9.51016	9.56695	0.304529
		sh-NC	1.1398	1.1127	1.121	1.0497	1.0226	1.0309	5	17.4819	16.7758	16.99	17.0826	0.362014
		OE-THY1	1.4929	1.4442	1.4627	1.4028	1.3541	1.3726	5	28.7449	26.9249	27.6046	27.7581	0.919632
		OE-NC	1.1461	1.1096	1.1216	1.056	1.0195	1.0315	5	17.6487	16.6962	17.0056	17.1168	0.485907
MDA	Standard curve
	Concentration (nmol/mL)	OD450	|OD|								MMF MODEL: y=(a*b+c*x^d)/(b+x^d)
	8	1.7399	1.6493								Coefficient Data:
	4	1.2321	1.1415								a =	-0.000448099
	2	0.7607	0.6701								b =	6.36005
	1	0.4598	0.3692								c =	2.642
	0.5	0.2604	0.1698								d =	1.13436
	0	0.0906	0
	NCM460	Group	OD450			|OD|			Dilution factor	Concentration (nmol/mL)			AV	SD
		Blank	0.4392	0.4021	0.4282	0.3486	0.3115	0.3376	10	9.71718	8.67709	9.40695	9.26707	0.533967
		Control	0.9919	0.9413	0.972	0.9013	0.8507	0.8814	10	28.608	26.5099	27.771	27.6296	1.05619
		sh-THY1	0.5977	0.6012	0.5692	0.5071	0.5106	0.4786	10	14.3977	14.5061	13.5235	14.1424	0.538734
		sh-NC	0.9724	1.0045	0.9966	0.8818	0.9139	0.906	10	27.7877	29.1462	28.808	28.5806	0.707199
		OE-THY1	1.3248	1.3759	1.3872	1.2342	1.2853	1.2966	10	45.5037	48.7224	49.463	47.8963	2.10494
		OE-NC	0.9622	0.9605	0.9852	0.8716	0.8699	0.8946	10	27.3645	27.2944	28.3244	27.6611	0.575514
GSH	Standard curve
	Concentration (umol/mL)	OD450	|OD|								MMF MODEL: y=(a*b+c*x^d)/(b+x^d)
	20	1.7395	1.661								Coefficient Data:
	10	1.2809	1.2024								a =	0.000160613
	5	0.8275	0.749								b =	12.7266
	2.5	0.5622	0.4837								c =	2.99144
	1.25	0.3357	0.2572								d =	0.924444
	0	0.0785	0
	NCM460	Group	OD450			|OD|			Dilution factor	Concentration (umol/mL)			AV	SD
		Blank	1.4741	1.4275	1.4574	1.3956	1.349	1.3789	5	67.7535	63.3073	66.128	65.7296	2.24973
		Control	0.8964	0.8525	0.8996	0.8179	0.774	0.8211	5	27.2095	25.0844	27.3683	26.5541	1.27524
		sh-THY1	1.3666	1.3731	1.3857	1.2881	1.2946	1.3072	5	57.8955	58.4529	59.5468	58.6317	0.840037
		sh-NC	0.9039	0.9238	0.899	0.8254	0.8453	0.8205	5	27.5825	28.5867	27.3385	27.8359	0.661562
		OE-THY1	0.6007	0.6009	0.6069	0.5222	0.5224	0.5284	5	14.5867	14.594	14.8144	14.665	0.129413
		OE-NC	0.9094	0.8806	0.9014	0.8309	0.8021	0.8229	5	27.858	26.4334	27.4579	27.2497	0.734743
HIF-1α	Standard curve
	Concentration (ng/L)	OD450	|OD|								MMF MODEL: y=(a*b+c*x^d)/(b+x^d)
	160	1.8878	1.7795								Coefficient Data:
	80	1.3706	1.2623								a =	-0.000575414
	40	0.8905	0.7822								b =	133.675
	20	0.5533	0.445								c =	2.84402
	10	0.3298	0.2215								d =	1.06581
	0	0.1083	0
	NCM460	Group	OD450			|OD|			Dilution factor	Concentration (ng/L)			AV	SD
		Blank	0.4157	0.4013	0.4306	0.3074	0.293	0.3223	20	273.278	259.888	287.248	273.471	13.6812
		Control	1.0144	1.0432	1.0187	0.9061	0.9349	0.9104	20	968.91	1011.87	975.251	985.345	23.1925
		sh-THY1	0.6099	0.649	0.6263	0.5016	0.5407	0.518	20	465.894	507.806	483.331	485.677	21.0545
		sh-NC	1.0359	1.0284	1.0413	0.9276	0.9201	0.933	20	1000.87	989.65	1009	999.842	9.71788
		OE-THY1	1.2293	1.2528	1.2603	1.121	1.1445	1.152	20	1320.84	1364.25	1378.34	1354.48	29.9726
		OE-NC	1.031	1.0391	1.0631	0.9227	0.9308	0.9548	20	993.532	1005.69	1042.25	1013.82	25.3597
VEGF	Standard curve
	Concentration (pg/mL)	OD450	|OD|								MMF MODEL: y=(a*b+c*x^d)/(b+x^d)
	1200	1.6517	1.5808								Coefficient Data:
	600	1.2096	1.1387								a =	0.00148983
	300	0.7008	0.6299								b =	6593.08
	150	0.3823	0.3114								c =	2.09939
	75	0.1991	0.1282								d =	1.39833
	0	0.0709	0
	NCM460	Group	OD450			|OD|			Dilution factor	Concentration (pg/mL)			AV	SD
		Blank	0.165	0.1693	0.1422	0.0941	0.0984	0.0713	5	298.587	308.911	241.982	283.16	36.0328
		Control	0.4738	0.4545	0.4785	0.4029	0.3836	0.4076	5	960.511	919.782	970.464	950.252	26.8529
		sh-THY1	0.2472	0.2224	0.2252	0.1763	0.1515	0.1543	5	484.6	430.413	436.592	450.535	29.6623
		sh-NC	0.4724	0.4835	0.4595	0.4015	0.4126	0.3886	5	957.549	981.068	930.313	956.31	25.4001
		OE-THY1	0.8349	0.8208	0.8252	0.764	0.7499	0.7543	5	1803.5	1766.27	1777.83	1782.53	19.0545
		OE-NC	0.4726	0.4822	0.4698	0.4017	0.4113	0.3989	5	957.972	978.309	952.051	962.778	13.7727
