# Supplementary material for: The role and targeting potential analysis of angiogenesis-related target THY1 in DSS-induced acute colitis in mice
Source: PLoS One. 2026 Jun 2;21(6):e0350385. doi: 10.1371/journal.pone.0350385 (PMC13229366; doi:10.1371/journal.pone.0350385)
Supplement: S4 Fig — (ZIP) [file pone.0350385.s004.zip › Figure 3.xlsx]

## Sheet: Figure 3A
	Group	CD11b+CD86%			AV	SD
	Control	7.6	9.38	8.43	8.47	0.890674
	sh-THY1	3.92	2.72	3.56	3.4	0.615792
	sh-NC	8.81	9.26	10.2	9.42333	0.709248
	OE-THY1	15.9	16.2	14.9	15.6667	0.680686
	OE-NC	8.13	9.68	7.42	8.41	1.15572
Control
sh-THY1
sh-NC
OE-THY1
OE-NC

## Sheet: Figure 3B
	Group	CD11b+CD206%			AV	SD
	Control	4.58	3.16	2.91	3.55	0.900722
	sh-THY1	8.78	7.99	7.79	8.18667	0.523482
	sh-NC	4.11	3.27	3.07	3.48333	0.551845
	OE-THY1	1.34	1.39	0.82	1.18333	0.315647
	OE-NC	4.25	4.4	3	3.88333	0.768657
Control
sh-THY1
sh-NC
OE-THY1
OE-NC
