# Supplementary material for: The role and targeting potential analysis of angiogenesis-related target THY1 in DSS-induced acute colitis in mice
Source: PLoS One. 2026 Jun 2;21(6):e0350385. doi: 10.1371/journal.pone.0350385 (PMC13229366; doi:10.1371/journal.pone.0350385)
Supplement: S4 Fig — (ZIP) [file pone.0350385.s004.zip › Figure 4.xlsx]

## Sheet: Figure 4A
						Tunel													Hoechst													Merge
Sham
IBD
IBD-sh-THY1
IBD-sh-NC
IBD-OE-THY1
IBD-OE-NC

## Sheet: Figure 4B
BCA protein quantification			1mg/mLBSA standard solution
	μg/ml	OD562	OD562-Blank
	0	0.1113	0
	25	0.1348	0.0235
	125	0.2277	0.1164
	250	0.3407	0.2294
	500	0.5782	0.4669
	750	0.7876	0.6763
	1000	0.9457	0.8344
SDS-PAGE							BCA protein quantification standard curve
	Sample name	OD562	OD562-Blank	Protein concentration (μg/ml)	Loading amount (μl)
	sham	0.4804	0.3691	3971.11	7.55456
	IBD	0.4457	0.3344	3585.56	8.3669
	IBD+sh-THY1	0.4199	0.3086	3298.89	9.09397
	IBD+sh-NC	0.4275	0.3162	3383.33	8.867
	IBD+OE-THY1	0.4379	0.3266	3498.89	8.57415
	IBD+OE-NC	0.4345	0.3232	3461.11	8.66774
β-actin gray level
Black is 255, White is 0
		β-actin		Area	Mean	IntDen	RawIntDen			Area	Mean	IntDen	RawIntDen			Area	Mean	IntDen	RawIntDen
			1	768	189	145350	145350		1	870	176	152830	152830		1	730	191	139601	139601
			2	881	164	144477	144477		2	868	165	143103	143103		2	666	190	126224	126224
			3	836	172	144073	144073		3	870	168	145947	145947		3	821	174	142719	142719
			4	847	177	149528	149528		4	997	161	160537	160537		4	864	174	150021	150021
			5	928	179	165650	165650		5	975	174	169629	169629		5	966	175	168806	168806
			6	881	179	157502	157502		6	859	183	156995	156995		6	750	196	147069	147069
Bax gray level
Black is 255, White is 0
		Bax		Area	Mean	IntDen	RawIntDen			Area	Mean	IntDen	RawIntDen			Area	Mean	IntDen	RawIntDen		AV	SD
			1	402	124	49848	49848	0.342951	1	445	116	51620	51620	0.337761	1	402	124	49848	49848	0.357075	0.345929	0.0099953
			2	939	152	142728	142728	0.987894	2	842	175	147350	147350	1.02968	2	758	170	128860	128860	1.02088	1.01282	0.0220284
			3	653	128	83584	83584	0.58015	3	683	126	86058	86058	0.589652	3	562	140	78680	78680	0.551293	0.573699	0.0199769
			4	827	155	128185	128185	0.857264	4	824	162	133488	133488	0.831509	4	894	161	143934	143934	0.959426	0.882733	0.0676546
			5	1520	146	221920	221920	1.33969	5	1432	165	236280	236280	1.39292	5	1442	173	249466	249466	1.47783	1.40348	0.0696699
			6	965	165	159225	159225	1.01094	6	884	173	152932	152932	0.97412	6	827	183	151341	151341	1.02905	1.0047	0.0279898
Bcl-2 gray level
Black is 255, White is 0
		Bcl-2		Area	Mean	IntDen	RawIntDen			Area	Mean	IntDen	RawIntDen			Area	Mean	IntDen	RawIntDen		AV	SD
			1	748	151	112948	112948	0.777076	1	768	149	114432	114432	0.748754	1	580	170	98600	98600	0.706299	0.744043	0.0356231
			2	436	86	37496	37496	0.259529	2	427	85	36295	36295	0.253629	2	536	80	42880	42880	0.339714	0.28429	0.0480884
			3	664	146	96944	96944	0.672881	3	542	167	90514	90514	0.620184	3	576	165	95040	95040	0.665924	0.652996	0.0286284
			4	487	90	43830	43830	0.293122	4	536	87	46632	46632	0.290475	4	456	90	41040	41040	0.273562	0.28572	0.010612
			5	684	36	24624	24624	0.148651	5	655	33	21615	21615	0.127425	5	674	36	24264	24264	0.143739	0.139938	0.0111115
			6	396	83	32868	32868	0.208683	6	464	80	37120	37120	0.236441	6	440	77	33880	33880	0.230368	0.225164	0.0145922
cleaved caspase3 gray level
Black is 255, White is 0
		cleaved caspase3		Area	Mean	IntDen	RawIntDen			Area	Mean	IntDen	RawIntDen			Area	Mean	IntDen	RawIntDen		AV	SD
			1	363	24	8712	8712	0.0599381	1	330	24	7920	7920	0.0518223	1	284	25	7100	7100	0.0508592	0.0542065	0.00498697
			2	188	127	23876	23876	0.165258	2	158	134	21172	21172	0.147949	2	156	146	22776	22776	0.180441	0.16455	0.0162575
			3	165	68	11220	11220	0.0778772	3	177	74	13098	13098	0.0897449	3	163	76	12388	12388	0.0867999	0.0848073	0.00617969
			4	158	147	23226	23226	0.155329	4	178	147	26166	26166	0.16299	4	162	144	23328	23328	0.155498	0.157939	0.00437538
			5	216	156	33696	33696	0.203417	5	240	151	36240	36240	0.213643	5	173	165	28545	28545	0.169099	0.195386	0.0233322
			6	158	148	23384	23384	0.148468	6	150	146	21900	21900	0.139495	6	144	138	19872	19872	0.13512	0.141028	0.00680459
		Normalization
				Bax			AV	SD			Bcl-2			AV	SD			cleaved caspase3			AV	SD
			1	0.991393	0.976388	1.03222	1	0.0288941		1	1.0444	1.00633	0.949272	1	0.0478777		1	1.10574	0.956015	0.938249	1	0.0919994
			2	2.85577	2.97656	2.95114	2.92782	0.063679		2	0.34881	0.340879	0.456578	0.382089	0.0646313		2	3.04868	2.72936	3.32877	3.0356	0.299917
			3	1.67708	1.70455	1.59366	1.65843	0.0577486		3	0.904358	0.833533	0.895008	0.877633	0.0384769		3	1.43668	1.65561	1.60128	1.56452	0.114003
			4	2.47815	2.4037	2.77348	2.55177	0.195574		4	0.393959	0.390401	0.367669	0.38401	0.0142627		4	2.8655	3.00684	2.86863	2.91366	0.0807169
			5	3.87274	4.02661	4.27205	4.05713	0.201399		5	0.199788	0.171261	0.193186	0.188078	0.014934		5	3.75263	3.94127	3.11954	3.60448	0.430432
			6	2.92239	2.81595	2.97474	2.90436	0.0809121		6	0.280472	0.317778	0.309617	0.302622	0.0196121		6	2.73893	2.5734	2.49269	2.60167	0.125531
