# Supplementary material for: The role and targeting potential analysis of angiogenesis-related target THY1 in DSS-induced acute colitis in mice
Source: PLoS One. 2026 Jun 2;21(6):e0350385. doi: 10.1371/journal.pone.0350385 (PMC13229366; doi:10.1371/journal.pone.0350385)
Supplement: S4 Fig — (ZIP) [file pone.0350385.s004.zip › Figure 5.xlsx]

## Sheet: Figure 5A
	Group	Apoptosis rate (%)			AV	SD
	Blank	3.06	2.64	2.4	2.7	0.334066
	Control	9.99	10.3	9.67	9.98667	0.315013
	sh-THY1	3.68	4.19	3.19	3.68667	0.500033
	sh-NC	9.43	10.74	10.61	10.26	0.721734
	OE-THY1	25.6	22.73	23.2	23.8433	1.53936
	OE-NC	10.81	9.67	9.95	10.1433	0.594082
Blank
Control
sh-THY1
sh-NC
OE-THY1
OE-NC

## Sheet: Figure 5B
BCA protein quantification			1mg/mLBSA standard solution
	μg/ml	OD562	OD562-Blank
	0	0.1123	0
	25	0.1345	0.0222
	125	0.2326	0.1203
	250	0.3512	0.2389
	500	0.5455	0.4332
	750	0.7574	0.6451
	1000	0.9578	0.8455
SDS-PAGE							BCA protein quantification standard curve
	Sample name	OD562	OD562-Blank	Protein concentration (μg/ml)	Loading amount (μl)
	sham	0.3658	0.2535	3041.25	9.86436
	IBD	0.3741	0.2618	3145	9.53895
	IBD+sh-THY1	0.3661	0.2538	3045	9.85222
	IBD+sh-NC	0.3856	0.2733	3288.75	9.12201
	IBD+OE-THY1	0.3639	0.2516	3017.5	9.942
	IBD+OE-NC	0.3718	0.2595	3116.25	9.62696
β-actin gray level
Black is 255, White is 0
	β-actin		Area	Mean	IntDen	RawIntDen			Area	Mean	IntDen	RawIntDen			Area	Mean	IntDen	RawIntDen
		1	625	217.48	135927	135927		1	656	223.89	146872	146872		1	651	225.35	146703	146703
		2	597	222.01	132540	132540		2	660	222.38	146771	146771		2	614	228.74	140449	140449
		3	569	222.02	126328	126328		3	648	222.96	144475	144475		3	616	224.43	138247	138247
		4	594	219.45	130356	130356		4	557	225.26	125471	125471		4	617	226.09	139500	139500
		5	560	218.28	122237	122237		5	604	222.92	134644	134644		5	633	227.31	143885	143885
		6	561	216.19	121282	121282		6	569	220.79	125631	125631		6	619	225.6	139645	139645
	Bax		Area	Mean	IntDen	RawIntDen			Area	Mean	IntDen	RawIntDen			Area	Mean	IntDen	RawIntDen		AV	SD
		1	441	88.96	39231	39231	0.288618	1	614	76.15	46757	46757	0.318352	1	485	113.82	55203	55203	0.376291	0.327754	0.0445861
		2	771	171.45	132188	132188	0.997344	2	984	148.16	145789	145789	0.993309	2	737	212.03	156266	156266	1.11262	1.03442	0.0677478
		3	550	107.98	59389	59389	0.470117	3	595	113.41	67479	67479	0.467064	3	544	131.87	71739	71739	0.518919	0.485367	0.0290973
		4	738	170.14	125563	125563	0.963231	4	879	154.44	135753	135753	1.08195	4	729	206.43	150487	150487	1.07876	1.04131	0.0676392
		5	1000	220.9	220900	220900	1.80715	5	1090	206.48	225063	225063	1.67154	5	1030	229.19	236066	236066	1.64066	1.70645	0.0885629
		6	709	188.6	133717	133717	1.10253	6	764	155.73	118978	118978	0.947043	6	704	200.25	140976	140976	1.00953	1.0197	0.0782405
	cleaved caspase3		Area	Mean	IntDen	RawIntDen			Area	Mean	IntDen	RawIntDen			Area	Mean	IntDen	RawIntDen		AV	SD
		1	397	80.71	32042	32042	0.235729	1	359	104.66	37573	37573	0.255821	1	414	102.51	42438	42438	0.289278	0.260276	0.027051
		2	965	148.17	142983	142983	1.07879	2	1120	163.86	183519	183519	1.25038	2	1118	152.53	170532	170532	1.21419	1.18112	0.0904471
		3	691	112.2	77533	77533	0.613744	3	670	122.35	81974	81974	0.567392	3	739	115.5	85358	85358	0.617431	0.599522	0.0278865
		4	966	159.53	154106	154106	1.18219	4	941	164.77	155049	155049	1.23574	4	977	159.28	155617	155617	1.11553	1.17782	0.06022
		5	1156	181.21	209480	209480	1.71372	5	1160	201.6	233856	233856	1.73685	5	1162	188.3	218805	218805	1.52069	1.65709	0.118685
		6	957	154.36	147723	147723	1.21801	6	851	173.97	148048	148048	1.17844	6	1084	142.36	154318	154318	1.10507	1.16717	0.0573055
	Bcl-2		Area	Mean	IntDen	RawIntDen			Area	Mean	IntDen	RawIntDen			Area	Mean	IntDen	RawIntDen		AV	SD
		1	844	200.25	169011	169011	1.2434	1	864	216.84	187350	187350	1.2756	1	982	212.48	208655	208655	1.4223	1.31376	0.0953605
		2	513	101.35	51993	51993	0.392282	2	459	108.77	49925	49925	0.340156	2	457	106.81	48810	48810	0.347528	0.359989	0.0282085
		3	538	206.22	110946	110946	0.878238	3	560	208.26	116627	116627	0.807247	3	535	208.24	111411	111411	0.805884	0.830456	0.0413856
		4	434	121.54	52748	52748	0.404646	4	449	97.36	43715	43715	0.348407	4	508	94.36	47935	47935	0.34362	0.365558	0.0339358
		5	346	69.64	24095	24095	0.197117	5	375	65.45	24542	24542	0.182273	5	520	49.66	25824	25824	0.179477	0.186289	0.00948107
		6	294	164.18	48269	48269	0.39799	6	431	107.85	46483	46483	0.369996	6	550	83.45	45898	45898	0.328676	0.365554	0.0348696
	Normalization
			Bax			AV	SD			cleaved caspase3			AV	SD			Bcl-2			AV	SD
		1	0.880595	0.971315	1.14809	1	0.136035		1	0.905689	0.982884	1.11143	1	0.103932		1	0.946438	0.970951	1.08261	1	0.0725857
		2	3.04297	3.03066	3.39468	3.1561	0.206703		2	4.14479	4.80403	4.66501	4.53794	0.347504		2	0.298594	0.258917	0.264529	0.274013	0.0214715
		3	1.43436	1.42504	1.58326	1.48089	0.0887779		3	2.35805	2.17996	2.37221	2.30341	0.107142		3	0.66849	0.614454	0.613416	0.63212	0.0315016
		4	2.93889	3.3011	3.29137	3.17712	0.206372		4	4.54207	4.74778	4.28596	4.52527	0.231369		4	0.308005	0.265198	0.261554	0.278252	0.025831
		5	5.51373	5.09999	5.00576	5.2065	0.270212		5	6.58423	6.67309	5.84261	6.36664	0.455995		5	0.15004	0.138741	0.136613	0.141798	0.00721672
		6	3.3639	2.8895	3.08015	3.11118	0.238717		6	4.67969	4.52763	4.24577	4.48436	0.220172		6	0.302939	0.281631	0.250179	0.27825	0.0265418
