# Supplementary material for: The role and targeting potential analysis of angiogenesis-related target THY1 in DSS-induced acute colitis in mice
Source: PLoS One. 2026 Jun 2;21(6):e0350385. doi: 10.1371/journal.pone.0350385 (PMC13229366; doi:10.1371/journal.pone.0350385)
Supplement: S4 Fig — (ZIP) [file pone.0350385.s004.zip › Figure 6.xlsx]

## Sheet: Figure 6A
Sham
IBD
IBD+sh-THY1
IBD+sh-NC
IBD+OE-THY1
IBD+OE-NC

## Sheet: Figure6B
	Well	Sample	Ct	△Ct		△△Ct	2-△△Ct	mean	SD		Well	Sample	Ct
	sham	HIF-1α	30.45	15.36	15.2989	15.36	2.37782e-05	2.48435e-05	1.43454e-06		sham	β-actin	15.09
			30.34	15.35		15.35	2.39436e-05						14.99
			30.23	15.18		15.18	2.6938e-05						15.05
			30.42	15.39		15.39	2.32889e-05						15.03
			30.35	15.28		15.28	2.5134e-05						15.07
			30.24	15.28		15.28	2.5134e-05						14.96
			30.17	15.18		15.18	2.6938e-05						14.99
			30.29	15.27		15.27	2.53088e-05						15.02
			30.31	15.4		15.4	2.3128e-05						14.91
	IBD		29.08	14.04		14.04	5.93661e-05	6.86493e-05	4.53607e-06		IBD		15.04
			29.12	13.94		13.94	6.36271e-05						15.18
			28.99	13.78		13.78	7.10897e-05						15.21
			28.87	13.73		13.73	7.35967e-05						15.14
			28.84	13.8		13.8	7.0111e-05						15.04
			28.84	13.76		13.76	7.20821e-05						15.08
			28.95	13.81		13.81	6.96267e-05						15.14
			28.88	13.78		13.78	7.10897e-05						15.1
			28.97	13.86		13.86	6.7255e-05						15.11
	IBD+sh-THY1		29.8	14.66		14.66	3.86278e-05	4.13101e-05	3.96677e-06		IBD+sh-THY1		15.14
			29.7	14.66		14.66	3.86278e-05						15.04
			29.68	14.6		14.6	4.02682e-05						15.08
			29.55	14.58		14.58	4.08303e-05						14.97
			29.66	14.63		14.63	3.94395e-05						15.03
			29.91	14.76		14.76	3.6041e-05						15.15
			29.62	14.5		14.5	4.31584e-05						15.12
			29.46	14.39		14.39	4.65777e-05						15.07
			29.36	14.34		14.34	4.82203e-05						15.02
	IBD+sh-NC		28.71	13.83		13.83	6.86681e-05	6.63943e-05	4.11994e-06		IBD+sh-NC		14.88
			29	13.88		13.88	6.6329e-05						15.12
			28.91	13.93		13.93	6.40696e-05						14.98
			29.06	14.01		14.01	6.06136e-05						15.05
			29.1	14.03		14.03	5.97791e-05						15.07
			29	13.79		13.79	7.05986e-05						15.21
			28.85	13.86		13.86	6.7255e-05						14.99
			28.93	13.78		13.78	7.10897e-05						15.15
			28.91	13.82		13.82	6.91457e-05						15.09
	IBD+OE-THY1		28.01	13.12		13.12	0.000112328	0.000106556	5.37099e-06		IBD+OE-THY1		14.89
			28.39	13.36		13.36	9.51129e-05						15.03
			28.09	13.11		13.11	0.000113109						14.98
			28.15	13.2		13.2	0.000106268						14.95
			28.22	13.19		13.19	0.000107008						15.03
			28.25	13.15		13.15	0.000110016						15.1
			28.27	13.21		13.21	0.000105534						15.06
			28.31	13.24		13.24	0.000103362						15.07
			28.24	13.2		13.2	0.000106268						15.04
	IBD+OE-NC		28.67	13.73		13.73	7.35967e-05	6.94335e-05	5.3511e-06		IBD+OE-NC		14.94
			28.97	13.97		13.97	6.23176e-05						15
			28.93	13.89		13.89	6.58709e-05						15.04
			28.69	13.64		13.64	7.83341e-05						15.05
			28.97	13.86		13.86	6.7255e-05						15.11
			28.94	13.91		13.91	6.4964e-05						15.03
			28.76	13.72		13.72	7.41086e-05						15.04
			28.96	13.89		13.89	6.58709e-05						15.07
			28.96	13.75		13.75	7.25834e-05						15.21
	Well	Sample	Ct	△Ct		△△Ct	2-△△Ct	mean	SD		Well	Sample	Ct
	sham	VEGF	25.99	10.9	11.0533	10.9	0.000523327	0.000472142	4.03748e-05		sham	β-actin	15.09
			26.09	11.1		11.1	0.000455583						14.99
			25.98	10.93		10.93	0.000512557						15.05
			26	10.97		10.97	0.000498541						15.03
			26.08	11.01		11.01	0.000484908						15.07
			25.95	10.99		10.99	0.000491678						14.96
			26.11	11.12		11.12	0.00044931						14.99
			26.19	11.17		11.17	0.000434005						15.02
			26.2	11.29		11.29	0.000399366						14.91
	IBD		24.45	9.41		9.41	0.00146997	0.00127927	0.000115478		IBD		15.04
			24.9	9.72		9.72	0.00118574						15.18
			24.89	9.68		9.68	0.00121907						15.21
			24.83	9.69		9.69	0.00121065						15.14
			24.8	9.76		9.76	0.00115331						15.04
			24.54	9.46		9.46	0.0014199						15.08
			24.65	9.51		9.51	0.00137153						15.14
			24.69	9.59		9.59	0.00129754						15.1
			24.83	9.72		9.72	0.00118574						15.11
	IBD+sh-THY1		25.3	10.16		10.16	0.000874048	0.000766244	7.29161e-05		IBD+sh-THY1		15.14
			25.32	10.28		10.28	0.000804288						15.04
			25.58	10.5		10.5	0.000690534						15.08
			25.44	10.47		10.47	0.000705044						14.97
			25.52	10.49		10.49	0.000695337						15.03
			25.3	10.15		10.15	0.000880127						15.15
			25.46	10.34		10.34	0.000771525						15.12
			25.45	10.38		10.38	0.000750427						15.07
			25.45	10.43		10.43	0.000724865						15.02
	IBD+sh-NC		24.8	9.92		9.92	0.00103224	0.00120417	0.000122901		IBD+sh-NC		14.88
			24.77	9.65		9.65	0.00124469						15.12
			24.88	9.9		9.9	0.00104665						14.98
			24.77	9.72		9.72	0.00118574						15.05
			24.75	9.68		9.68	0.00121907						15.07
			24.68	9.47		9.47	0.00141009						15.21
			24.54	9.55		9.55	0.00133402						14.99
			24.82	9.67		9.67	0.00122755						15.15
			24.87	9.78		9.78	0.00113744						15.09
	IBD+OE-THY1		23.96	9.07		9.07	0.00186062	0.00190776	9.84827e-05		IBD+OE-THY1		14.89
			24.03	9		9	0.00195312						15.03
			24	9.02		9.02	0.00192624						14.98
			24.05	9.1		9.1	0.00182233						14.95
			24.09	9.06		9.06	0.00187356						15.03
			23.98	8.88		8.88	0.00212253						15.1
			24.05	8.99		8.99	0.00196671						15.06
			24.16	9.09		9.09	0.00183501						15.07
			24.15	9.11		9.11	0.00180974						15.04
	IBD+OE-NC		24.55	9.61		9.61	0.00127968	0.00128864	7.75926e-05		IBD+OE-NC		14.94
			24.55	9.55		9.55	0.00133402						15
			24.5	9.46		9.46	0.0014199						15.04
			24.7	9.65		9.65	0.00124469						15.05
			24.82	9.71		9.71	0.00119398						15.11
			24.66	9.63		9.63	0.00126206						15.03
			24.53	9.49		9.49	0.00139067						15.04
			24.7	9.63		9.63	0.00126206						15.07
			24.9	9.69		9.69	0.00121065						15.21

## Sheet: Figure6C
BCA protein quantification			1mg/mLBSA standard solution
	μg/ml	OD562	OD562-Blank
	0	0.1113	0
	25	0.1348	0.0235
	125	0.2277	0.1164
	250	0.3407	0.2294
	500	0.5782	0.4669
	750	0.7876	0.6763
	1000	0.9457	0.8344
SDS-PAGE							BCA protein quantification standard curve
	Sample name	OD562	OD562-Blank	Protein concentration (μg/ml)	Loading amount (μl)
	sham	0.4804	0.3691	3971.11	7.55456
	IBD	0.4457	0.3344	3585.56	8.3669
	IBD+sh-THY1	0.4199	0.3086	3298.89	9.09397
	IBD+sh-NC	0.4275	0.3162	3383.33	8.867
	IBD+OE-THY1	0.4379	0.3266	3498.89	8.57415
	IBD+OE-NC	0.4345	0.3232	3461.11	8.66774
β-actin gray level
Black is 255, White is 0
	β-actin		Area	Mean	IntDen	RawIntDen			Area	Mean	IntDen	RawIntDen			Area	Mean	IntDen	RawIntDen
		1	752	146	109776	109776		1	769	144	110745	110745		1	744	146	108845	108845
		2	730	145	105933	105933		2	708	148	104946	104946		2	786	140	110187	110187
		3	696	159	110402	110402		3	730	154	112559	112559		3	836	142	118413	118413
		4	709	157	111499	111499		4	768	150	115083	115083		4	750	152	113999	113999
		5	744	159	117974	117974		5	744	159	117974	117974		5	786	153	120104	120104
		6	624	159	99450	99450		6	712	148	105671	105671		6	768	142	109242	109242
HIF-1α gray level
Black is 255, White is 0
	HIF-1α		Area	Mean	IntDen	RawIntDen			Area	Mean	IntDen	RawIntDen			Area	Mean	IntDen	RawIntDen		AV	SD
		1	363	22	7986	7986	0.0727481	1	390	20	7800	7800	0.0704321	1	390	20	7800	7800	0.0716615	0.0716139	0.00115877
		2	178	120	21360	21360	0.201637	2	182	113	20566	20566	0.195967	2	189	114	21546	21546	0.19554	0.197715	0.00340326
		3	200	49	9800	9800	0.0887665	3	240	49	11760	11760	0.104479	3	210	49	10290	10290	0.0868992	0.0933814	0.00965562
		4	186	121	22506	22506	0.201849	4	203	119	24157	24157	0.209909	4	192	127	24384	24384	0.213897	0.208552	0.0061373
		5	234	149	34866	34866	0.29554	5	232	156	36192	36192	0.306779	5	232	156	36192	36192	0.301339	0.301219	0.00562084
		6	148	129	19092	19092	0.191976	6	154	141	21714	21714	0.205487	6	161	132	21252	21252	0.194541	0.197334	0.00717571
VEGF gray level
Black is 255, White is 0
	VEGF		Area	Mean	IntDen	RawIntDen			Area	Mean	IntDen	RawIntDen			Area	Mean	IntDen	RawIntDen		AV	SD
		1	580	53	30740	30740	0.280025	1	444	61	27084	27084	0.244562	1	467	59	27553	27553	0.25314	0.259242	0.0185023
		2	702	88	61776	61776	0.583161	2	628	95	59660	59660	0.568483	2	550	102	56100	56100	0.509134	0.553593	0.0391953
		3	579	72	41688	41688	0.377602	3	464	82	38048	38048	0.338027	3	504	80	40320	40320	0.340503	0.352044	0.0221683
		4	592	97	57424	57424	0.515018	4	540	109	58860	58860	0.511457	4	609	105	63945	63945	0.560926	0.529134	0.0275905
		5	975	113	110175	110175	0.933892	5	787	129	101523	101523	0.860554	5	768	130	99840	99840	0.83128	0.875242	0.0528596
		6	636	108	68688	68688	0.690679	6	684	104	71136	71136	0.673184	6	554	121	67034	67034	0.613628	0.659164	0.0403932
	Normalization
		HIF-1α			AV	SD				VEGF			AV	SD
	1	1.01584	0.983497	1.00066	1	0.0161808			1	1.08017	0.943372	0.976461	1	0.0713706
	2	2.81561	2.73644	2.73048	2.76084	0.0475224			2	2.24948	2.19286	1.96393	2.13543	0.151192
	3	1.23951	1.45891	1.21344	1.30396	0.134829			3	1.45656	1.30391	1.31346	1.35797	0.0855119
	4	2.81858	2.93113	2.9868	2.91217	0.0856998			4	1.98663	1.97289	2.16371	2.04108	0.106427
	5	4.12685	4.2838	4.20783	4.20616	0.078488			5	3.60239	3.3195	3.20658	3.37616	0.203901
	6	2.68071	2.86937	2.71652	2.75553	0.1002			6	2.66422	2.59674	2.36701	2.54266	0.155813

## Sheet: Figure6D
Blank control
NCM460
NCM460+THP-1
sh-THY1-NCM460+THP-1
OE-THY1-NCM460+THP-1

## Sheet: Figure6E
BCA protein quantification			1mg/mLBSA standard solution
	μg/ml	OD562	OD562-Blank
	0	0.1123	0
	25	0.1345	0.0222
	125	0.2326	0.1203
	250	0.3512	0.2389
	500	0.5455	0.4332
	750	0.7574	0.6451
	1000	0.9578	0.8455
SDS-PAGE							BCA protein quantification standard curve
	Sample name	OD562	OD562-Blank	Protein concentration (μg/ml)	Loading amount (μl)
	sham	0.3658	0.2535	3041.25	9.86436
	IBD	0.3741	0.2618	3145	9.53895
	IBD+sh-THY1	0.3661	0.2538	3045	9.85222
	IBD+sh-NC	0.3856	0.2733	3288.75	9.12201
	IBD+OE-THY1	0.3639	0.2516	3017.5	9.942
	IBD+OE-NC	0.3718	0.2595	3116.25	9.62696
β-actin gray level
Black is 255, White is 0
	β-actin		Area	Mean	IntDen	RawIntDen			Area	Mean	IntDen	RawIntDen			Area	Mean	IntDen	RawIntDen
		1	680	217.83	148124	148124		1	588	217.02	127608	127608		1	660	213.06	140620	140620
		2	664	219.9	146014	146014		2	548	216.07	118405	118405		2	617	216.95	133861	133861
		3	649	220.59	143163	143163		3	562	213.55	120015	120015		3	571	211.87	120978	120978
		4	606	215.93	130854	130854		4	560	210.16	117688	117688		4	624	215.63	134552	134552
		5	610	216.29	131937	131937		5	583	215.76	125786	125786		5	616	208.64	128525	128525
		6	630	210.49	132609	132609		6	576	209.28	120544	120544		6	654	207.06	135420	135420
HIF-1α gray level
Black is 255, White is 0
	HIF-1α		Area	Mean	IntDen	RawIntDen			Area	Mean	IntDen	RawIntDen			Area	Mean	IntDen	RawIntDen		AV	SD
		1	154	129.91	20006	20006	0.135063	1	162	86.77	14057	14057	0.110158	1	168	101.74	17092	17092	0.121547	0.122256	0.0124675
		2	366	216.08	79084	79084	0.541619	2	333	194.71	64838	64838	0.547595	2	384	214.23	82264	82264	0.614548	0.567921	0.0404907
		3	211	152.06	32085	32085	0.224115	3	180	158.54	28537	28537	0.237779	3	213	146.62	31229	31229	0.258138	0.240011	0.0171208
		4	339	216.34	73339	73339	0.560464	4	317	203.48	64503	64503	0.548085	4	362	219.37	79412	79412	0.590196	0.566248	0.021643
		5	514	215.71	110875	110875	0.840363	5	512	212.59	108846	108846	0.865327	5	541	219.59	118798	118798	0.924318	0.876669	0.0431115
		6	339	207.53	70353	70353	0.53053	6	357	197.26	70422	70422	0.584202	6	376	215.63	81075	81075	0.598693	0.571141	0.0359094
VEGF gray level
Black is 255, White is 0
	VEGF		Area	Mean	IntDen	RawIntDen			Area	Mean	IntDen	RawIntDen			Area	Mean	IntDen	RawIntDen		AV	SD
		1	282	93.12	26260	26260	0.177284	1	279	72.08	20111	20111	0.1576	1	247	102.71	25369	25369	0.180408	0.171764	0.0123656
		2	421	186.7	78602	78602	0.538318	2	344	189.08	65043	65043	0.549326	2	398	204.92	81558	81558	0.609274	0.56564	0.0381872
		3	336	118.82	39924	39924	0.278871	3	276	129.69	35794	35794	0.298246	3	249	148.25	36914	36914	0.30513	0.294082	0.0136156
		4	381	197.63	75297	75297	0.575428	4	323	187.55	60579	60579	0.514742	4	349	208.07	72616	72616	0.539687	0.543286	0.0305022
		5	675	214.28	144636	144636	1.09625	5	586	214.34	125603	125603	0.998545	5	607	213.09	129348	129348	1.0064	1.03373	0.0542841
		6	426	171.58	73093	73093	0.551192	6	345	183.08	63164	63164	0.523991	6	409	193.49	79137	79137	0.584382	0.553188	0.0302448
	Normalization
		HIF-1			AV	SD				VEGF			AV	SD
	1	1.10475	0.901042	0.994205	1	0.101979			1	1.03214	0.917537	1.05033	1	0.0719917
	2	4.43021	4.47909	5.02674	4.64535	0.331196			2	3.13406	3.19815	3.54716	3.29312	0.222323
	3	1.83316	1.94493	2.11146	1.96318	0.140041			3	1.62357	1.73637	1.77645	1.71213	0.0792694
	4	4.58436	4.4831	4.82754	4.63166	0.177031			4	3.35011	2.9968	3.14203	3.16298	0.177582
	5	6.87381	7.078	7.56052	7.17078	0.352633			5	6.38231	5.81347	5.85922	6.01833	0.316039
	6	4.3395	4.77852	4.89705	4.67169	0.293724			6	3.20901	3.05065	3.40224	3.22063	0.176084
