# Supplementary material for: The role and targeting potential analysis of angiogenesis-related target THY1 in DSS-induced acute colitis in mice
Source: PLoS One. 2026 Jun 2;21(6):e0350385. doi: 10.1371/journal.pone.0350385 (PMC13229366; doi:10.1371/journal.pone.0350385)
Supplement: S4 Fig — (ZIP) [file pone.0350385.s004.zip › Figure S1.xls]

## Sheet: Figure S1A
IL-6	Standard curve
	Concentration (pg/mL)	OD450	|OD|								MMF MODEL: y=(a*b+c*x^d)/(b+x^d)
	48	1.9261	1.8508								Coefficient Data:
	24	1.3324	1.2571								a =	-0.00101211
	12	0.8168	0.7415								b =	49.1485
	6	0.4859	0.4106								c =	3.16963
	3	0.2657	0.1904								d =	1.09371
	0	0.0753	0
	Cell	Group	OD450			|OD|			Dilution factor	Concentration (ng/L)			AV	SD
		0	0.3363	0.3264	0.3004	0.261	0.2511	0.2251	5	19.4873	18.7546	16.841	18.361	1.36639
		DSS-0.1ug/ml	0.3407	0.3161	0.332	0.2654	0.2408	0.2567	5	19.8137	17.9948	19.1688	18.9924	0.922221
		DSS-0.2ug/ml	0.3586	0.4083	0.3844	0.2833	0.333	0.3091	5	21.1467	24.895	23.0834	23.0417	1.87449
		DSS-0.5ug/ml	0.6024	0.5219	0.5646	0.5271	0.4466	0.4893	5	40.3807	33.7744	37.243	37.1327	3.30454
		DSS-1ug/ml	0.8797	0.8065	0.8306	0.8044	0.7312	0.7553	5	65.7329	58.5928	60.9043	61.7434	3.64325
		DSS-2ug/ml	0.9982	0.9339	0.9144	0.9229	0.8586	0.8391	5	78.1084	71.2606	69.2471	72.872	4.64528
IL-1β	Standard curve
	Concentration (pg/mL)	OD450	|OD|								MMF MODEL: y=(a*b+c*x^d)/(b+x^d)
	80	1.5253	1.4573								Coefficient Data:
	40	1.1006	1.0326								a =	-0.00129473
	20	0.6971	0.6291								b =	70.4681
	10	0.4288	0.3608								c =	2.26078
	5	0.2305	0.1625								d =	1.10691
	0	0.068	0
	Cell	Group	OD450			|OD|			Dilution factor	Concentration (ng/L)			AV	SD
		0	0.3961	0.3854	0.3582	0.3281	0.3174	0.2902	10	94.4663	91.2335	83.1187	89.6062	5.84618
		DSS-0.1ug/ml	0.3754	0.3663	0.3884	0.3074	0.2983	0.3204	10	88.2332	85.5202	92.1375	88.6303	3.32646
		DSS-0.2ug/ml	0.5143	0.5033	0.4447	0.4463	0.4353	0.3767	10	131.93	128.295	109.462	123.229	12.06
		DSS-0.5ug/ml	0.6793	0.676	0.6539	0.6113	0.608	0.5859	10	190.93	189.657	181.244	187.277	5.26349
		DSS-1ug/ml	0.8988	0.8924	0.8653	0.8308	0.8244	0.7973	10	286.453	283.317	270.3	280.023	8.56556
		DSS-2ug/ml	0.9767	0.9498	1.0267	0.9087	0.8818	0.9587	10	326.696	312.35	354.743	331.263	21.5624
TNF-α	Standard curve
	Concentration (pg/mL)	OD450	|OD|									MMF MODEL: y=(a*b+c*x^d)/(b+x^d)
	400	1.4743	1.3923									Coefficient Data:
	200	0.9955	0.9135									a =	-0.00142606
	100	0.5832	0.5012									b =	1102.4
	50	0.3324	0.2504									c =	2.23416
	25	0.1802	0.0982									d =	1.25322
	0	0.082	0
	Cell	Group	OD450			|OD|			Dilution factor	Concentration (ng/L)			AV	SD
		0	0.1276	0.1349	0.1374	0.0456	0.0529	0.0554	5	62.483	70.2954	72.9315	68.57	5.43376
		DSS-0.1ug/ml	0.1321	0.1386	0.1303	0.0501	0.0566	0.0483	5	67.32	74.1905	65.3937	68.9681	4.62414
		DSS-0.2ug/ml	0.1533	0.1568	0.1465	0.0713	0.0748	0.0645	5	89.3198	92.8534	82.3837	88.1856	5.32621
		DSS-0.5ug/ml	0.1606	0.1691	0.1763	0.0786	0.0871	0.0943	5	96.6645	105.104	112.171	104.646	7.76322
		DSS-1ug/ml	0.2726	0.2968	0.2956	0.1906	0.2148	0.2136	5	202.806	225.082	223.978	217.289	12.5548
		DSS-2ug/ml	0.3324	0.3272	0.3041	0.2504	0.2452	0.2221	5	257.824	253.037	231.794	247.552	13.8548
TGF-β	Standard curve
	Concentration (ng/L)	OD450	|OD|								MMF MODEL: y=(a*b+c*x^d)/(b+x^d)
	400	0.9198	0.8704								Coefficient Data:
	200	0.6143	0.5649								a =	-0.00331025
	100	0.3798	0.3304								b =	738.416
	50	0.2257	0.1763								c =	1.49054
	25	0.1061	0.0567								d =	1.15852
	0	0.0494	0
	Cell	Group	OD450			|OD|			Dilution factor	Concentration (ng/L)			AV	SD
		0	0.1766	0.1796	0.1757	0.1272	0.1302	0.1263	1	39.4726	40.3312	39.2152	39.673	0.584366
		DSS-0.1ug/ml	0.1802	0.1768	0.1825	0.1308	0.1274	0.1331	1	40.503	39.5298	41.162	40.3983	0.821119
		DSS-0.2ug/ml	0.1615	0.1695	0.1609	0.1121	0.1201	0.1115	1	35.162	37.4438	34.991	35.8656	1.36942
		DSS-0.5ug/ml	0.1533	0.1542	0.1511	0.1039	0.1048	0.1017	1	32.8263	33.0825	32.1999	32.7029	0.454056
		DSS-1ug/ml	0.1143	0.1098	0.1101	0.0649	0.0604	0.0607	1	21.6924	20.3959	20.4825	20.8569	0.724872
		DSS-2ug/ml	0.0921	0.0949	0.0979	0.0427	0.0455	0.0485	1	15.2377	16.0616	16.9406	16.08	0.851622

## Sheet: Figure S1B
IL-6	Standard curve
	Concentration (pg/mL)	OD450	|OD|								MMF MODEL: y=(a*b+c*x^d)/(b+x^d)
	48	1.9629	1.8627								Coefficient Data:
	24	1.4625	1.3623								a =	-0.00014886
	12	1.0035	0.9033								b =	27.8631
	6	0.6126	0.5124								c =	2.85795
	3	0.3863	0.2861								d =	1.02072
	0	0.1002	0
	NCM460 supernatant	Group	OD450			|OD|			Dilution factor	Concentration (pg/mL)			AV	SD
		0	0.5362	0.5363	0.5455	0.436	0.4361	0.4453	10	48.5601	48.5729	49.7615	48.9648	0.689953
		DSS-0.1ug/ml	0.5446	0.5657	0.5358	0.4444	0.4655	0.4356	10	49.6448	52.4011	48.5086	50.1848	2.00165
		DSS-0.2ug/ml	0.7301	0.7112	0.7067	0.6299	0.611	0.6065	10	75.5581	72.7325	72.0664	73.4523	1.85384
		DSS-0.5ug/ml	0.9095	0.9309	0.9381	0.8093	0.8307	0.8379	10	104.859	108.686	109.992	107.846	2.6678
		DSS-1ug/ml	1.1659	1.1978	1.1302	1.0657	1.0976	1.03	10	156.522	163.97	148.487	156.326	7.74332
		DSS-2ug/ml	1.4299	1.4643	1.431	1.3297	1.3641	1.3308	10	227.264	238.278	227.609	231.05	6.26168
IL-1β	Standard curve
	Concentration (pg/mL)	OD450	|OD|								MMF MODEL: y=(a*b+c*x^d)/(b+x^d)
	80	1.6675	1.6046								Coefficient Data:
	40	1.2289	1.166								a =	-0.00421162
	20	0.7955	0.7326								b =	86.5773
	10	0.4484	0.3855								c =	2.14154
	5	0.2104	0.1475								d =	1.26566
	0	0.0629	0
	NCM460 supernatant	Group	OD450			|OD|			Dilution factor	Concentration (pg/mL)			AV	SD
		0	0.6003	0.6346	0.6399	0.5374	0.5717	0.577	10	143.937	153.695	155.226	150.953	6.1236
		DSS-0.1ug/ml	0.6296	0.6243	0.655	0.5667	0.5614	0.5921	10	152.257	150.738	159.622	154.206	4.75168
		DSS-0.2ug/ml	0.8222	0.8689	0.8715	0.7593	0.806	0.8086	10	212.366	228.692	229.625	223.561	9.70595
		DSS-0.5ug/ml	1.0147	1.0399	1.0691	0.9518	0.977	1.0062	10	285.561	296.464	309.562	297.196	12.0176
		DSS-1ug/ml	1.3272	1.2918	1.2989	1.2643	1.2289	1.236	10	454.26	430.544	435.179	439.995	12.5699
		DSS-2ug/ml	1.4894	1.4389	1.4577	1.4265	1.376	1.3948	10	587.145	540.752	557.407	561.768	23.5021
TNF-α	Standard curve
	Concentration (pg/mL)	OD450	|OD|								MMF MODEL: y=(a*b+c*x^d)/(b+x^d)
	400	1.5905	1.5143								Coefficient Data:
	200	1.0385	0.9623								a =	-0.000135029
	100	0.6034	0.5272								b =	836.47
	50	0.3519	0.2757								c =	2.92894
	25	0.2017	0.1255								d =	1.13459
	0	0.0762	0
	NCM460 supernatant	Group	OD450			|OD|			Dilution factor	Concentration (pg/mL)			AV	SD
		0	0.1899	0.1812	0.1799	0.1137	0.105	0.1037	5	111.373	103.554	102.383	105.77	4.88758
		DSS-0.1ug/ml	0.1845	0.1793	0.1879	0.1083	0.1031	0.1117	5	106.523	101.842	109.578	105.981	3.89622
		DSS-0.2ug/ml	0.1923	0.2033	0.1776	0.1161	0.1271	0.1014	5	113.525	123.368	100.309	112.401	11.5704
		DSS-0.5ug/ml	0.2249	0.2369	0.2519	0.1487	0.1607	0.1757	5	142.622	153.293	166.622	154.179	12.0248
		DSS-1ug/ml	0.3529	0.3212	0.3363	0.2767	0.245	0.2601	5	256.904	228.388	241.943	242.412	14.264
		DSS-2ug/ml	0.3767	0.4063	0.3645	0.3005	0.3301	0.2883	5	278.478	305.543	267.4	283.807	19.6218
TGF-β	Standard curve
	Concentration (pg/mL)	OD450	|OD|								MMF MODEL: y=(a*b+c*x^d)/(b+x^d)
	400	0.9785	0.9299								Coefficient Data:
	200	0.6603	0.6117								a =	-7.29707e-05
	100	0.409	0.3604								b =	439.311
	50	0.2506	0.202								c =	1.9399
	25	0.1522	0.1036								d =	1.0019
	0	0.0486	0
	NCM460 supernatant	Group	OD450			|OD|			Dilution factor	Concentration (pg/mL)			AV	SD
		0	0.3334	0.3484	0.3151	0.2848	0.2998	0.2665	1	74.9941	79.6558	69.4193	74.6897	5.12501
		DSS-0.1ug/ml	0.3465	0.3352	0.3024	0.2979	0.2866	0.2538	1	79.0606	75.5491	65.6211	73.4103	6.97035
		DSS-0.2ug/ml	0.3101	0.315	0.3268	0.2615	0.2664	0.2782	1	67.9172	69.3892	72.9695	70.0919	2.59843
		DSS-0.5ug/ml	0.2828	0.2964	0.2707	0.2342	0.2478	0.2221	1	59.8695	63.8464	56.3838	60.0333	3.73397
		DSS-1ug/ml	0.1984	0.2089	0.2047	0.1498	0.1603	0.1561	1	36.5293	39.3136	38.196	38.013	1.40117
		DSS-2ug/ml	0.1531	0.1708	0.1647	0.1045	0.1222	0.1161	1	24.8772	29.3619	27.8067	27.3486	2.27716
