# Supplementary material for: The role and targeting potential analysis of angiogenesis-related target THY1 in DSS-induced acute colitis in mice
Source: PLoS One. 2026 Jun 2;21(6):e0350385. doi: 10.1371/journal.pone.0350385 (PMC13229366; doi:10.1371/journal.pone.0350385)
Supplement: S4 Fig — (ZIP) [file pone.0350385.s004.zip › Figure S2.xls]

## Sheet: Figure S2-Original data
IL-1β	Standard curve
	Concentration (ng/L)	OD450	|OD|								MMF MODEL: y=(a*b+c*x^d)/(b+x^d)
	80	1.8103	1.7608								Coefficient Data:
	40	1.1678	1.1183								a =	-0.00193076
	20	0.6134	0.5639								b =	205.346
	10	0.3403	0.2908								c =	2.88848
	5	0.1408	0.0913								d =	1.31735
	0	0.0495	0
	Serum	Group	OD450			|OD|			Dilution factor	Concentration (ng/L)			AV	SD
		sham	0.1698	0.1698	0.1464	0.1203	0.1203	0.0969	5	26.6554	26.6554	22.54	25.2836	2.37602
		IBD	0.4424	0.4903	0.4969	0.3929	0.4408	0.4474	5	70.2291	77.7419	78.7814	75.5842	4.66664
		IBD+sh-THY1	0.2944	0.2827	0.2643	0.2449	0.2332	0.2148	5	47.0608	45.2058	42.2721	44.8462	2.4145
		IBD+sh-NC	0.4614	0.485	0.5119	0.4119	0.4355	0.4624	5	73.2034	76.9081	81.1487	77.0867	3.97566
		IBD+OE-THY1	0.7363	0.7017	0.7814	0.6868	0.6522	0.7319	5	117.829	111.975	125.599	118.468	6.83459
		IBD+OE-NC	0.4632	0.4383	0.4099	0.4137	0.3888	0.3604	5	73.4855	69.5881	65.1528	69.4088	4.16927
TNF-α	Standard curve
	Concentration (ng/L)	OD450	|OD|									MMF MODEL: y=(a*b+c*x^d)/(b+x^d)
	800	1.6134	1.5529									Coefficient Data:
	400	1.1058	1.0453									a =	-0.000704801
	200	0.6488	0.5883									b =	2085.81
	100	0.3603	0.2998									c =	2.43403
	50	0.1886	0.1281									d =	1.2282
	0	0.0605	0
	Serum	Group	OD450			|OD|			Dilution factor	Concentration (ng/L)			AV	SD
		sham	0.1104	0.119	0.1088	0.0499	0.0585	0.0483	5	109.461	124.749	106.576	113.595	9.76631
		IBD	0.2701	0.2946	0.274	0.2096	0.2341	0.2135	5	369.391	407.726	375.495	384.204	20.598
		IBD+sh-THY1	0.1777	0.1558	0.1652	0.1172	0.0953	0.1047	5	223.086	187.278	202.741	204.368	17.9592
		IBD+sh-NC	0.2952	0.2847	0.2706	0.2347	0.2242	0.2101	5	408.665	392.237	370.174	390.359	19.3142
		IBD+OE-THY1	0.4099	0.4506	0.4315	0.3494	0.3901	0.371	5	589.741	655.422	624.473	623.212	32.8587
		IBD+OE-NC	0.2627	0.298	0.2751	0.2022	0.2375	0.2146	5	357.804	413.047	377.217	382.689	28.0247
TGF-β	Standard curve
	Concentration (ng/L)	OD450	|OD|								MMF MODEL: y=(a*b+c*x^d)/(b+x^d)
	240	1.7363	1.6518								Coefficient Data:
	120	1.1702	1.0857								a =	-0.00149496
	60	0.7531	0.6686								b =	229.032
	30	0.4568	0.3723								c =	3.50161
	15	0.2734	0.1889								d =	0.970539
	0	0.0845	0
	Serum	Group	OD450			|OD|			Dilution factor	Concentration (ng/L)			AV	SD
		sham	0.8155	0.739	0.7878	0.731	0.6545	0.7033	5	342.919	297.608	326.204	322.244	22.9134
		IBD	0.4834	0.4359	0.4852	0.3989	0.3514	0.4007	5	163.778	141.562	164.635	156.658	13.0804
		IBD+sh-THY1	0.6188	0.6674	0.6244	0.5343	0.5829	0.5399	5	231.511	257.521	234.46	241.164	14.2424
		IBD+sh-NC	0.4678	0.4326	0.4772	0.3833	0.3481	0.3927	5	156.397	140.048	160.834	152.426	10.9473
		IBD+OE-THY1	0.2395	0.2416	0.2622	0.155	0.1571	0.1777	5	57.5467	58.3803	66.6311	60.8527	5.02159
		IBD+OE-NC	0.4739	0.424	0.4835	0.3894	0.3395	0.399	5	159.273	136.117	163.825	153.072	14.8588
ROS	Standard curve
	Concentration (IU/mL)	OD450	|OD|								MMF MODEL: y=(a*b+c*x^d)/(b+x^d)
	480	1.8578	1.8118								Coefficient Data:
	240	1.266	1.22								a =	0.002361
	120	0.6792	0.6332								b =	1745.35
	60	0.3733	0.3273								c =	2.745
	30	0.1812	0.1352								d =	1.31724
	0	0.046	0
	Serum	Group	OD450			|OD|			Dilution factor	Concentration (IU/mL)			AV	SD
		sham	0.1333	0.1265	0.1227	0.0873	0.0805	0.0767	5	105.886	99.1934	95.4061	100.162	5.30641
		IBD	0.315	0.2824	0.2806	0.269	0.2364	0.2346	5	266.287	238.804	237.279	247.457	16.3252
		IBD+sh-THY1	0.2092	0.209	0.184	0.1632	0.163	0.138	5	175.749	175.573	153.288	168.203	12.9175
		IBD+sh-NC	0.2894	0.2843	0.2628	0.2434	0.2383	0.2168	5	244.726	240.413	222.146	235.762	11.9867
		IBD+OE-THY1	0.4308	0.466	0.4738	0.3848	0.42	0.4278	5	363.125	392.681	399.253	385.02	19.2441
		IBD+OE-NC	0.295	0.2629	0.2956	0.249	0.2169	0.2496	5	249.454	222.232	249.96	240.549	15.865
MDA	Standard curve
	Concentration (nmol/L)	OD450	|OD|								MMF MODEL: y=(a*b+c*x^d)/(b+x^d)
	8	1.5702	1.5027								Coefficient Data:
	4	0.9428	0.8753								a =	-0.00291639
	2	0.5257	0.4582								b =	14.153
	1	0.2787	0.2112								c =	3.20626
	0.5	0.1469	0.0794								d =	1.21419
	0	0.0675	0
	Serum	Group	OD450			|OD|			Dilution factor	Concentration (nmol/L)			AV	SD
		sham	0.1046	0.1102	0.1018	0.0371	0.0427	0.0343	5	1.2107	1.35057	1.13966	1.23364	0.107313
		IBD	0.1903	0.2279	0.2119	0.1228	0.1604	0.1444	5	3.17905	3.98361	3.64354	3.60207	0.403884
		IBD+sh-THY1	0.156	0.1595	0.1494	0.0885	0.092	0.0819	5	2.42315	2.50162	2.27416	2.39964	0.115538
		IBD+sh-NC	0.1929	0.1911	0.1743	0.1254	0.1236	0.1068	5	3.23535	3.19638	2.82979	3.08717	0.223749
		IBD+OE-THY1	0.3196	0.3053	0.2921	0.2521	0.2378	0.2246	5	5.8967	5.60067	5.32698	5.60812	0.284933
		IBD+OE-NC	0.201	0.1915	0.1854	0.1335	0.124	0.1179	5	3.41002	3.20505	3.07262	3.22923	0.169996
GSH	Standard curve
	Concentration (ng/L)	OD450	|OD|								MMF MODEL: y=(a*b+c*x^d)/(b+x^d)
	120	1.8031	1.7569								Coefficient Data:
	60	1.2193	1.1731								a =	-0.00565045
	30	0.7498	0.7036								b =	166.788
	15	0.4121	0.3659								c =	2.79753
	7.5	0.1787	0.1325								d =	1.17729
	0	0.0462	0
	Serum	Group	OD450			|OD|			Dilution factor	Concentration (ng/L)			AV	SD
		sham	1.1869	1.1625	1.2418	1.1407	1.1163	1.1956	5	282.246	273.714	302.214	286.058	14.6273
		IBD	0.6384	0.5817	0.615	0.5922	0.5355	0.5688	5	127.346	114.515	122.001	121.287	6.44511
		IBD+sh-THY1	0.975	0.9095	0.8767	0.9288	0.8633	0.8305	5	214.208	195.577	186.604	198.796	14.0806
		IBD+sh-NC	0.6192	0.5644	0.6038	0.573	0.5182	0.5576	5	122.955	110.679	119.468	117.701	6.3257
		IBD+OE-THY1	0.2187	0.215	0.2336	0.1725	0.1688	0.1874	5	39.273	38.5329	42.2497	40.0185	1.9674
		IBD+OE-NC	0.6322	0.6126	0.5778	0.586	0.5664	0.5316	5	125.923	121.457	113.647	120.342	6.2131
HIF-1α	Standard curve
	Concentration (ng/L)	OD450	|OD|								MMF MODEL: y=(a*b+c*x^d)/(b+x^d)
	80	1.5926	1.5174								Coefficient Data:
	40	1.0927	1.0175								a =	0.0016526
	20	0.6483	0.5731								b =	100.198
	10	0.3862	0.311								c =	2.70929
	5	0.2349	0.1597								d =	1.10696
	0	0.0752	0
	Serum	Group	OD450			|OD|			Dilution factor	Concentration (ng/L)			AV	SD
		sham	0.4193	0.4423	0.4577	0.3441	0.3671	0.3825	5	56.0173	59.932	62.5808	59.51	3.30206
		IBD	0.6853	0.6978	0.724	0.6101	0.6226	0.6488	5	104.867	107.389	112.754	108.337	4.02797
		IBD+sh-THY1	0.5017	0.5044	0.5416	0.4265	0.4292	0.4664	5	70.279	70.758	77.4392	72.8254	4.00286
		IBD+sh-NC	0.6852	0.7117	0.6561	0.61	0.6365	0.5809	5	104.847	110.222	99.066	104.712	5.57932
		IBD+OE-THY1	1.1182	1.193	1.1485	1.043	1.1178	1.0733	5	209.929	232.974	219.041	220.648	11.6061
		IBD+OE-NC	0.6877	0.7389	0.7006	0.6125	0.6637	0.6254	5	105.35	115.854	107.958	109.72	5.46952
VEGF	Standard curve
	Concentration (ng/L)	OD450	|OD|
	800	1.9098	1.8651								MMF MODEL: y=(a*b+c*x^d)/(b+x^d)
	400	1.2598	1.2151								Coefficient Data:
	200	0.7679	0.7232								a =	-0.00287188
	100	0.4223	0.3776								b =	1231.85
	50	0.214	0.1693								c =	3.44204
	0	0.0447	0								d =	1.08941
	Serum	Group	OD450			|OD|			Dilution factor	Concentration (ng/L)			AV	SD
		sham	0.1723	0.1876	0.1618	0.1276	0.1429	0.1171	5	176.317	196.039	162.774	178.377	16.7279
		IBD	0.4553	0.4876	0.4443	0.4106	0.4429	0.3996	5	551.687	596.965	536.413	561.688	31.4906
		IBD+sh-THY1	0.3365	0.3065	0.314	0.2918	0.2618	0.2693	5	390.242	350.551	360.439	367.077	20.6612
		IBD+sh-NC	0.4807	0.4474	0.4918	0.436	0.4027	0.4471	5	587.237	540.71	602.901	576.949	32.3467
		IBD+OE-THY1	0.7172	0.6641	0.6442	0.6725	0.6194	0.5995	5	940.42	857.248	826.702	874.79	58.8535
		IBD+OE-NC	0.486	0.4214	0.4431	0.4413	0.3767	0.3984	5	594.706	504.843	534.751	544.767	45.7614
